# Supplementary material for: Prevention of acid rock drainage formation through pyrite inhibition by silica coating
Source: Environ Sci Pollut Res Int. 2025 Feb 27;32(11):6711–31. doi: 10.1007/s11356-025-36131-x (PMC11928364; doi:10.1007/s11356-025-36131-x)
Supplement: Supplementary file 1 — Supplementary file1 (XLSX 281 KB) [file 11356_2025_36131_MOESM1_ESM.xlsx]

## Sheet: Leachate chemistry
Cell A	Filter vol (mL)	Ag	Al	As	Au	B	Ba	Be	Bi	Br	Ca	Cd	Ce	Co	Cr	Cs	Cu	Dy	Er	Eu	Fe	Ga	Gd	Ge	Hf	Hg	Ho	I	Ir	K	La	Li	Lu	Mg	Mn	Mo	Na	Nb	Nd	Ni	Os	P	Pb	Pd	Pr	Pt	Rb	Re	Rh
		µg/L	µg/L	µg/L	µg/L	µg/L	µg/L	µg/L	µg/L	µg/L	µg/L	µg/L	µg/L	µg/L	µg/L	µg/L	µg/L	µg/L	µg/L	µg/L	µg/L	µg/L	µg/L	µg/L	µg/L	µg/L	µg/L	µg/L	µg/L	µg/L	µg/L	µg/L	µg/L	µg/L	µg/L	µg/L	µg/L	µg/L	µg/L	µg/L	µg/L	µg/L	µg/L	µg/L	µg/L	µg/L	µg/L	µg/L	µg/L
Leaching cycle		0.01	1	0.025	0.005	5	0.025	0.01	0.005	10	1	0.01	0.005	0.025	0.025	0.005	0.025	0.005	0.005	0.005	0.25	0.01	0.005	0.05	0.005	0.01	0.005	2.5	0.005	1	0.005	0.1	0.005	0.5	0.01	0.005	10	0.005	0.005	0.1	0.005	1	0.01	0.005	0.005	0.005	0.025	0.0005	0.02
0	250	0.001	4	0.23	0.2	17	5.5	0.091	0.00055	<5	4600	0.011	0.026	2.5	<0.05	0.32	0.25	0.0022	0.0026	0.0013	0.79	0.0014	0.0021	<0.1	9.5e-05	0.0073	0.00044	0.3	0.00073	3100	0.014	0.97	0.00046	1900	42	0.039	1000	3.9e-05	0.013	0.59	0	1.9	0.02	0.00072	0.0033	0.0051	3.8	0.001	0
1	250	0.0064	24	0.17	0.01	4.4	2.4	0.14	0.00039	1	1800	0.0091	0.054	1.7	0.15	0.12	1.5	0.0069	0.0022	0.0026	7	0	0.0015	0	5.5e-05	0.0096	0.0015	1.8	0	1200	0.026	0.77	0.0008	760	20	0.0028	340	0	0.035	0.53	0	5.4	0.083	0.0014	0.0077	0.0022	1.8	0.00016	0.018
2	250	0.0063	10	0.25	0.0032	4.4	2.5	0.14	0.00025	0.33	1200	0.048	0.021	1.4	0.03	0.096	2.3	0.0017	0.0022	0.0021	4.2	0	0.003	0	0.0014	0.0077	0.00014	2.9	0	880	0.011	0.63	0.00012	450	18	0.0027	100	0.00021	0.011	0.7	0	6.1	0.033	0.0049	0.0016	0.011	1.5	0.00013	0.0067
3	250	8.1e-05	8.3	0.076	0.0032	4.9	2.1	0.16	0.00061	<5	1500	0.0092	0.0083	1.8	<0.05	0.095	0.47	0.00034	0	0.00062	2.9	0	0.00062	<0.1	0.00017	0.0071	0.00026	0.24	0	920	0.0042	0.73	0.00032	660	20	0.0041	110	0.00026	0.0046	0.39	0.00038	1.3	0.019	0.00051	0.0011	0.00097	1.5	0.00014	0.00072
4	250	0.0015	6.7	0.19	0.0014	4.5	1.5	0.14	0.00034	0.82	1000	0.021	0.0096	1.4	0	0.075	0.54	0.00068	0.00084	0.0018	4.2	0	0.0011	0.022	0.00075	0.016	4.7e-05	2.2	0	640	0.0083	0.56	0.001	410	15	0.0038	90	0	0.011	0.36	4.5e-06	2	0.018	0.0053	0.00098	0.013	1.3	0	0.0045
5	250	0.0018	7.7	0.052	0.003	0	2.1	0.15	0.0012	<5	1400	0.015	0.03	1.8	<0.05	0.073	2.5	0.0022	0.0018	0.0014	1.9	0	0.0029	<0.1	1.6e-05	0.0086	0.00049	0.23	0	630	0.015	0.56	0.00023	600	19	0.0032	60	0.0006	0.016	0.38	0	0.89	0.077	0.00028	0.0033	0.00038	1.2	6.7e-05	0.00045
6	250	0.00081	9.5	0.042	0.0025	3.7	2.3	0.24	0.00081	0.31	1600	0.022	0.027	2.5	0.18	0.084	1.1	0.0029	0.0022	0.0049	4.7	0	0.0033	0	0	0.0064	0.00051	1.7	0	590	0.017	0.65	0.0025	650	24	0	57	0	0.0058	0.6	0	1.8	0.019	0.0055	0.0042	0.0056	1.5	0	0.0031
7	250	0	19	0.031	0.001	1.1	3.2	0.38	0.00093	0	2200	0.033	0.095	3.7	0.03	0.097	1.4	0.0084	0.0036	0.00077	4.1	0	0.0067	0	0.00064	0.011	0.0016	1.1	0	600	0.055	0.85	0.00061	950	35	0.002	43	0	0.057	0.89	0.001	1.6	0.029	0.0015	0.0094	0.0035	1.7	0.00019	0.0022
8	250	0.00415	23.5	0.0898	0.00128	16	3.5	0.825	0.00077	0.0495	2550	0.021	0.115	4.35	0.04305	0.33	2.3	0.0061	0.00325	0.0027	11.5	0	0.00775	0	2.2e-05	0.00255	0.000915	3.85	0	880	0.054	1.6	0.000115	1000	38.5	0.0005	47.5	0.00016	0.0505	0.7805	0.000155	6.95	0.0165	0.00075	0.0135	0.00042	3.6	0.000155	0.00014
9	250	0.0025	55	0.0865	0.00133	18	5.75	1.35	0.0015	0.21	3900	0.02655	0.45	7.5	0.0422	0.36	4.45	0.0225	0.00945	0.0115	29.5	0	0.029	0.00225	0.0001705	0.0125	0.00395	2	5.2e-05	790	0.2	1.55	0.000735	1600	62.5	0	40	0.0001315	0.23	1.4	0.00016	4.6	0.076	0.000225	0.052	0	3.85	0	0.00011
10	250	0.00085	105	0.047	0.00055	18.5	20.5	1.95	0.001	0	5700	0.063	0.9	11.5	0.0895	0.205	11	0.0465	0.0195	0.019	47.5	0	0.0635	0	0.000435	0.007	0.00705	1.3	0	725	0.43	1.65	0.001045	2350	92.5	0	50.5	0.000185	0.45	2.1	0.00012	5.1	0.08	0.001	0.11	0	3.15	4.45e-05	0
11	215	0.012	99	0.09	0.001	16	61	1.5	0.0013	0.58	3700	0.11	0.53	6.6	0.039	0.15	5.2	0.026	0.011	0.005	35	0.0049	0.03	0	0.00029	0	0.0052	2.9	0	390	0.28	0.88	0.0011	1400	54	0.0017	890	0.0011	0.35	1.4	0.0016	5	0.11	0.00056	0.082	0.0019	2	8.5e-05	0.0018
12	215	0.016	120	0.095	4.1	22	60	1.7	0.0012	1.6	3600	0.11	0.63	7.4	0.056	0.14	7.6	0.033	0.015	0.02	49	0.004	0.044	0.014	0.002	0.0051	0.0062	3.3	0	340	0.32	1	0.0018	1500	56	0.013	58	0	0.3	2.1	0.001	4.2	0.12	0.00145	0.082	0.0078	1.8	0.00013	0.0116
13	210	0.0155	100	0.04545	0.00295	7.15	7.25	2	0.0061	2.95	3450	0.315	0.695	7.3	0.0255	0.16	8.9	0.0285	0.015	0.025	61	0	0.036	0	9.42e-05	0.0155	0.00575	1.35	0.00011	285	0.36	1.1	0.0016	1400	53.5	0.115	24.5	5.5e-05	0.41	2.55	0.000185	32.5	0.13	0	0.097	0.00185	1.85	0.00024	0.00335
14	200	0.028	140	0.083	0.00091	6.3	7.5	1.4	0.0013	1.3	3800	0.033	0.8	7.9	0.053	0.13	8.9	0.046	0.02	0.013	81	0.0056	0.052	0.0091	0.00065	0.02	0.0072	1.5	-8.4e-05	270	0.42	0.8	-0.00036	1400	59	0.001	31.5362	0.00079	0.4	1.3	0.00054	2.5	0.1	0.0094	0.098	0.0007	1.6	0.00048	-0.0068
15	156.5	0.00946749	114.687	0.0341933	0.00394	4.66332	5.93788	1.55468	0.00256119	1.2	3009.66	0.0706264	1.10258	7.06633	0.00900542	0.08979	8.16825	0.0629119	0.022185	0.019665	94.3584	0.415085	0.072984	0.0316802	0.000194202	0.00447127	0.00930374	0.466569	-0.000133688	199.541	0.547206	0.804359	0.000937966	1182.81	51.7285	0.00468469	83.058	-0.000332109	0.5531	1.41836	0.000624364	8.20237	0.158811	0.0057968	0.141412	0.000194062	1.25285	-5.09237e-05	0.00393501
16	157.5	0.0061071	113.172	0.0575284	0.000749361	4.05273	4.88794	1.26024	0.00271877	0.935116	2940.81	0.0270709	0.686511	6.06841	0.0331448	0.0301627	7.44689	0.0399948	0.011232	0.0142247	101.66	0	0.0496241	0.023967	-0.000118341	0.0103723	0.00508648	0.156414	0.00152344	195.854	0.344969	1.62796	0.00119498	1091.79	42.7097	0.0103166	127.256	0.000643679	0.362707	1.14778	-0.00012125	6.61566	0.108252	0.0100751	0.0828342	0.000706491	0.612741	0.000115771	0.00622875
17	235	0.00025	150	0.0995	0.00065	5.4	5.7	1.5	0.0016	0.21	3700	0.032	1.1	8.2	0.023	0.0235	9.95	0.0605	0.0195	0.01975	160	0.0023	0.0855	0	0.0003635	0.0012	0.00995	0.575	0.000138	285	0.535	0.445	0.0012	1400	59	0.00115	69	0	0.575	1.55	0	11	0.08	0	0.14	0.0015	0.625	2.3e-05	0.002
18	235	0.000825	245	0.07375	0.000395	5.9	9.35	2.35	0.00135	0.955	5550	0.0495	3.6	12.6	0.017	0.02925	15.475	0.18025	0.06475	0.069875	300	0.00165	0.27775	0.0125	0.00062175	0.0011	0.028975	0.4275	7.55e-05	302.5	1.6175	0.6825	0.0029	2100	94.5	0.001625	89.5	2.85e-05	1.7375	2.325	1.75e-05	10.15	0.16	0.00015	0.435	0.0013	0.6725	7.15e-05	0.0022
19	245	0.0014	340	0.048	0.00014	6.4	13	3.2	0.0011	1.7	7400	0.067	6.1	17	0.011	0.035	21	0.3	0.11	0.12	440	0.001	0.47	0.025	0.00088	0.001	0.048	0.28	1.3e-05	320	2.7	0.92	0.0046	2800	130	0.0021	110	5.7e-05	2.9	3.1	3.5e-05	9.3	0.24	0.0003	0.73	0.0011	0.72	0.00012	0.0024
20	235	0.00161491	368.711	0.0410876	0.000832972	6.07552	15.3157	3.38918	0.00977021	10.0687	7747.67	0.0867861	8.13112	17.1044	0.0232984	0.038981	23.0515	0.4464	0.150304	0.172611	513.653	0.00188285	0.691154	0.0279769	0.0008305	0.00790643	0.0717585	0.962208	0.00015491	310.234	3.65666	1.00867	0.00650205	2795.1	128.36	0.00610126	116.679	4.74978e-05	3.98285	3.22327	6.10664e-05	12.7737	0.317683	0.000291192	0.993209	0.00178598	0.75177	0.000234065	0.0027657
21	235	0.00182983	397.421	0.0341752	0.00152594	5.75104	17.6314	3.57836	0.0184404	18.4374	8095.34	0.106572	10.1622	17.2089	0.0355968	0.0429621	25.103	0.5928	0.190609	0.225223	587.306	0.0027657	0.912308	0.0309537	0.000781	0.0148129	0.0955171	1.64442	0.00029682	300.469	4.61332	1.09734	0.00840409	2790.2	126.72	0.0101025	123.358	3.79956e-05	5.0657	3.34654	8.71329e-05	16.2475	0.395366	0.000282384	1.25642	0.00247197	0.78354	0.000348129	0.0031314
22	235	0.00103041	396.674	0.0709447	0.00214544	6.11842	15.7687	3.63657	0.0103137	9.34394	7210.81	0.0928018	8.46946	16.3697	0.0936422	0.0386247	25.896	0.484247	0.163835	0.181324	617.144	0.00270135	0.759713	0.0216424	0.00217132	0.0150929	0.0783929	0.974444	0.00025036	285.655	3.93251	1.09026	0.00693522	2610.31	117.517	0.00589829	123.816	0.00020917	4.32323	2.96017	0.000411091	9.94035	0.320036	8.3692e-05	1.05031	0.00196176	0.766169	0.000470141	0.00404224
23	235	0.000230986	395.926	0.107714	0.00276493	6.4858	13.906	3.69478	0.00218704	0.250523	6326.27	0.0790314	6.77669	15.5305	0.151688	0.0342873	26.689	0.375695	0.137061	0.137425	646.982	0.00263701	0.607117	0.012331	0.00356163	0.015373	0.0612686	0.304471	0.0002039	270.841	3.25171	1.08318	0.00546635	2430.43	108.315	0.00169405	124.275	0.000380344	3.58075	2.57379	0.000735049	3.63322	0.244706	-0.000115	0.844209	0.00145155	0.748798	0.000592154	0.00495307
Cell B	Filter vol (mL)	Ag	Al	As	Au	B	Ba	Be	Bi	Br	Ca	Cd	Ce	Co	Cr	Cs	Cu	Dy	Er	Eu	Fe	Ga	Gd	Ge	Hf	Hg	Ho	I	Ir	K	La	Li	Lu	Mg	Mn	Mo	Na	Nb	Nd	Ni	Os	P	Pb	Pd	Pr	Pt	Rb	Re	Rh
		µg/L	µg/L	µg/L	µg/L	µg/L	µg/L	µg/L	µg/L	µg/L	µg/L	µg/L	µg/L	µg/L	µg/L	µg/L	µg/L	µg/L	µg/L	µg/L	µg/L	µg/L	µg/L	µg/L	µg/L	µg/L	µg/L	µg/L	µg/L	µg/L	µg/L	µg/L	µg/L	µg/L	µg/L	µg/L	µg/L	µg/L	µg/L	µg/L	µg/L	µg/L	µg/L	µg/L	µg/L	µg/L	µg/L	µg/L	µg/L
Leaching cycle		0.01	1	0.025	0.005	5	0.025	0.01	0.005	10	1	0.01	0.005	0.025	0.025	0.005	0.025	0.005	0.005	0.005	0.25	0.01	0.005	0.05	0.005	0.01	0.005	2.5	0.005	1	0.005	0.1	0.005	0.5	0.01	0.005	10	0.005	0.005	0.1	0.005	1	0.01	0.005	0.005	0.005	0.025	0.0005	0.02
0	250	0.0028	1.9	0.29	0.44	13	1.3	0.012	0.00044	<5	3300	0.0058	0.0025	0.39	<0.05	0.13	0.053	0.00085	0.00043	0.00076	2.3	0.0099	0.002	<0.1	0.00029	0.0055	0.00019	0.27	0.00017	1800	0.0019	0.29	0.00018	1500	27	0.063	840	0.00023	0.00086	0.082	0	1.9	0.0073	0.0011	0.00022	0.0013	2.1	0.00096	0.00059
1	250	0.013	21	0.3	0.005	3.5	0.73	0.03	0.001	3	1700	0.0076	0.0093	0.43	0	0.052	0.13	0.00044	0.00011	0.00015	1.3	0	0	0	0	0.0071	7.7e-07	1.9	0	760	0.0061	0.36	0.00064	700	17	0.0021	280	0	0.0062	0.31	0	3.4	0.027	0.00019	0.0019	0.0023	1	0.00025	0.021
2	250	8.5e-05	2.7	0.32	0.0019	3.6	0.93	0.015	0.00029	0.11	1200	0.024	0.0011	0.48	0	0.038	0.26	0.00035	0.0025	0.0032	4.4	0	0.0044	0	0	0.004	0.00028	2.4	0.00026	610	0.0016	0.29	0.00022	480	16	8.6e-05	110	0	0.0021	0.2	0.00064	0.59	0.023	0.00468	0.00014	0.012	0.85	9.2e-06	0.005
3	250	0.00072	1.5	0.21	0.0037	0.68	0.91	0.014	0.00047	<5	1800	0.0075	0.0061	0.65	<0.05	0.032	0.76	0.00066	0	0.001	1.2	0.0046	0	<0.1	0	0.011	3.8e-05	0.23	6.6e-05	650	0.0037	0.23	0.00011	770	23	0.0067	100	0.00035	0.0035	0.14	0.00021	0.68	0.012	0	0.0006	0.001	0.8	0.00019	0.00063
4	250	0	2.5	0.3	0.003	4.5	0.83	0.012	0.00021	0.24	1300	0.022	0.0018	0.55	0.0048	0.028	0.27	0.0012	0	0.0019	4.3	0	0.0032	0	0	0.011	0.00016	1.8	0	530	0.0027	0.26	0.0023	520	18	0.0052	91	0.00014	0.0023	0.21	0.00052	1.9	0.0055	0.0057	0.00057	0.016	0.72	0	0.0039
5	250	0.0029	1.1	0.089	0.003	2.9	1.2	0.016	0.0015	<5	1400	0.011	0.0076	0.57	<0.05	0.026	1.3	0.0012	0.00037	0.0008	1.8	0.0014	0.00081	<0.1	0	0.013	0.00017	0.21	0.00016	490	0.0035	0.21	0.00019	550	18	0	20	0.0003	0.0037	0.12	0.00014	0.9	0.028	0.00018	0.0012	0.00097	0.61	2.9e-05	0.00078
6	250	0.011	2	0.14	0.003	1.4	0.99	0.016	0.0059	0	1200	0.024	0.013	0.73	0.074	0.036	0.55	0.0018	0.0018	0.002	4.5	0	0.0012	0.042	0	0.0058	4.9e-05	1.9	0	390	0.0072	0.27	0.00012	510	21	0.0042	43	0	0.01	0.21	0.0013	1.2	0.026	0.0052	0.0022	0.0048	0.76	0.00014	0.0038
7	215	0.011	4.9	0.18	0.0003	1.8	1.2	0.026	0.0045	0.43	1700	0.031	0.027	0.91	0.016	0.047	0.72	0.0029	0.0017	0.002	7.1	0	0.0018	0	0.00081	0.006	0.00045	2.3	0	570	0.016	0.4	0.002	700	28	0.0073	54	0.00034	0.017	0.29	0.0014	3	0.03	0.0061	0.0031	0.005	0.97	1e-05	0.0035
8	215	0.0081	2.5	0.13	0.0004	12	1.3	0.067	0.0051	0	2000	0.015	0.038	1.1	0.0077	0.23	0.18	0.0036	0.00034	0.0013	3.8	0	0.0031	0.015	0.00024	0.0087	0.00058	1	0.00044	780	0.024	0.62	9e-05	850	34	0.00049	41	0.00033	0.023	0.3	0	7.9	0.008	0.0005	0.004	0.00035	2.4	2.9e-05	0
9	215	0.0064	11	0.15	0.001	22	3.1	0.12	0.0033	0	4100	0.029	0.12	2.7	0.052	0.31	0.71	0.0084	0.0046	0.0026	14	0.00087	0.0092	0	0.00026	0.014	0.0019	2.8	0.00013	840	0.085	1.1	0.00029	1700	73	0.0066	54	0.00039	0.049	0.42	0.00013	19	0.063	0.00091	0.012	0	3.2	9.3e-05	0
10	215	0.0019	28	0.031	0.0007	46	31	0.17	0.003	0	5900	0.053	0.21	4.8	0.0051	0.14	1.4	0.014	0.0078	0.0047	19	0.00086	0.014	0	0.0017	0.012	0.0023	0.7	6.1e-05	820	0.14	0.98	0.00034	2600	120	0.035	84	0.00032	0.071	0.97	0.0005	5.3	0.056	0.0048	0.021	0.00011	2.4	0	0
11	105	2.3	3300	3.9	0.76	34	410	3.7	1.7	0	45000	1.4	110	99	9.2	0.44	860	13	7.2	3.2	60000	0.24	14	0.74	0.4	0.53	2.7	6.8	0.0002	1200	68	0.94	0.47	11000	320	84	1300000	0.7	73	15	0.0039	1600	24	<0.2	16	0.013	2.8	0.17	0.01
12	105	2	1100	12	0.08	44	300	0.42	0.83	4	11000	0.36	13	11	7.3	0.26	100	1.6	0.88	0.33	7100	0.23	1.7	1.4	0.52	0.51	0.33	5.5	0.0006	1800	9.2	1.6	0.077	2100	43	14	3900000	0.46	8.8	7.2	0.025	950	3.6	0.2	2	0.0089	2.7	0.019	0.0087
13	105	0.0057	950	6.1	0.0033	14	22	0.19	0.37	3.6	5500	0.94	5.8	3.2	6.8	0.44	25	0.59	0.38	0.14	2100	0.24	0.57	0	0.58	0.013	0.12	6.6	0.0002	1700	4.1	3.2	0.042	550	12	4.1	3800000	0.69	4.3	5.9	0.012	430	1.6	0.06	1	0.003	2.9	0.005	0.0045
14	168	0.42	36	1.1	0.072	6.9	1.5	0.013	0.064	0.29	360	0.0066	1	0.73	0.64	0.037	3.9	0.11	0.064	0.026	280	0.022	0.12	0.2	0.07	0.09	0.022	2.1	-8.1e-06	210	0.57	0.88	0.0044	93	2.5	0.6	320000	0.22	0.62	0.36	0.0001	100	0.12	-0.00011	0.14	0.0012	0.37	6.7e-05	-0.0069
15	155	0.585419	43.4919	2.71887	0.137294	5.58593	1.12386	0.0327943	0.114124	0.21	203.593	0.0684972	1.89992	0.866854	0.65788	0.0177287	6.85526	0.255373	0.125941	0.064066	455.772	0.408462	0.278003	1.07508	0.119241	0.201136	0.0530823	0.685574	-0.000355	99.1356	1.1468	0.434013	0.00888224	203.096	5.33595	0.783093	125012	0.230637	1.4182	0.708728	0.000545782	322.722	0.253614	0.00523195	0.296165	0.00873308	0.169185	0.000777264	0.00139025
16	157	0.235639	46.3456	1.47872	0.0300628	4.68862	0.661935	0.015717	0.0764083	0.176057	147.849	0.0192691	1.07081	0.666972	0.324588	0.00440994	6.54168	0.1547	0.0849481	0.0438117	399.202	0.0318216	0.192043	0.188048	0.0719384	0.0433698	0.0290083	0.188263	0.0013181	38.0243	0.657584	1.45118	0.00447395	124.235	3.36018	0.272592	31343.7	0.0707447	0.831117	0.168807	6.05763e-05	146.715	0.179959	0.00488	0.17361	0.000921	0.0511043	0.000319769	0.00682527
17	215	0.18	140	1.4	0.027	5.2	1.8	0.012	0.23	0.138	220	0.016	2.2	0.95	0.26	0.014	11	0.26	0.12	0.06	1200	0.001	0.29	0.15	0.061	0.037	0.046	0.54	0	79	1.2	0.41	0.0069	120	5.4	0.23	28000	0.045	1.5	0.25	0	150	0.55	0.02	0.3	0.0069	0.11	9.6e-05	0.00011
18	215	0.145	100.5	1.2	0.022	8.1	1.09	0.011	0.195	0.254	225	0.014	1.85	0.845	0.22	0.01	9.35	0.215	0.1025	0.055	895	0.008	0.26	0.14	0.066	0.042	0.039	0.525	8.5e-05	64	0.97	0.545	0.006	106.5	3.6	0.38	30500	0.034	1.3	0.23	8e-05	98.5	0.42	0.021	0.26	0.00575	0.0825	0.000263	0.00019
19	200	0.11	61	1	0.017	11	0.38	0.01	0.16	0.37	230	0.012	1.5	0.74	0.18	0.006	7.7	0.17	0.085	0.05	590	0.015	0.23	0.13	0.071	0.047	0.032	0.51	0.00017	49	0.74	0.68	0.0051	93	1.8	0.53	33000	0.023	1.1	0.21	0.00016	47	0.29	0.022	0.22	0.0046	0.055	0.00043	0.00027
20	215	0.119539	49.0519	0.667349	0.0134981	11.224	0.328627	0.0084499	0.153238	3.96079	177.127	0.00920577	1.22841	0.552561	0.145871	0.00508206	6.40986	0.136919	0.0688716	0.0411001	469.496	0.0103665	0.182175	0.100837	0.0591375	0.0492821	0.0273237	0.752976	0.000409242	40.1625	0.566981	0.756629	0.00399103	71.4693	1.48162	0.426806	28148.9	0.0167637	0.837265	0.182251	0.000343131	34.9878	0.287773	0.0169299	0.170658	0.00307427	0.0481205	0.00036196	0.000896029
21	245	0.129078	37.1039	0.334698	0.00999627	11.448	0.277253	0.00689981	0.146475	7.55158	124.255	0.00641153	0.956829	0.365123	0.111743	0.00416412	5.11973	0.103838	0.0527432	0.0322002	348.993	0.00573309	0.134351	0.0716739	0.0472749	0.0515641	0.0226474	0.995952	0.000648484	31.3249	0.393962	0.833259	0.00288207	49.9385	1.16325	0.323611	23297.7	0.0105274	0.574531	0.154502	0.000526261	22.9755	0.285547	0.0118597	0.121316	0.00154854	0.041241	0.000293919	0.00152206
22	230	0.0876687	27.4077	0.226279	0.00989889	10.392	0.224348	0.0306447	0.0900377	3.7024	90.0153	0.012387	0.55648	0.247804	0.111443	0.00376306	3.18096	0.0586953	0.0301072	0.0195002	212.07	0.00744313	0.0774701	0.0461569	0.0277726	0.0447232	0.0127323	0.620968	0.0007793	32.5804	0.234805	0.904004	0.00170302	32.2012	0.97131	0.217931	19809.8	0.00579799	0.337111	0.199255	0.000558224	23.0403	0.174022	0.00744787	0.0706708	0.00223562	0.0480737	0.000645643	0.00283343
23	215	0.0462591	17.7114	0.117861	0.0098015	9.33612	0.171444	0.0543896	0.0336	-0.146781	55.7756	0.0183625	0.156132	0.130486	0.111143	0.00336199	1.24219	0.013553	0.00747123	0.00680017	75.1466	0.00915317	0.0205896	0.0206399	0.0082702	0.0378822	0.00281714	0.245983	0.000910115	33.8359	0.0756475	0.974749	0.000523976	14.4639	0.779374	0.112251	16322	0.00106862	0.0996919	0.244007	0.000590187	23.1051	0.0624962	0.00303599	0.0200254	0.00292269	0.0549065	0.000997367	0.0041448
Cell C	Filter vol (mL)	Ag	Al	As	Au	B	Ba	Be	Bi	Br	Ca	Cd	Ce	Co	Cr	Cs	Cu	Dy	Er	Eu	Fe	Ga	Gd	Ge	Hf	Hg	Ho	I	Ir	K	La	Li	Lu	Mg	Mn	Mo	Na	Nb	Nd	Ni	Os	P	Pb	Pd	Pr	Pt	Rb	Re	Rh
		µg/L	µg/L	µg/L	µg/L	µg/L	µg/L	µg/L	µg/L	µg/L	µg/L	µg/L	µg/L	µg/L	µg/L	µg/L	µg/L	µg/L	µg/L	µg/L	µg/L	µg/L	µg/L	µg/L	µg/L	µg/L	µg/L	µg/L	µg/L	µg/L	µg/L	µg/L	µg/L	µg/L	µg/L	µg/L	µg/L	µg/L	µg/L	µg/L	µg/L	µg/L	µg/L	µg/L	µg/L	µg/L	µg/L	µg/L	µg/L
Leaching cycle		0.01	1	0.025	0.005	5	0.025	0.01	0.005	10	1	0.01	0.005	0.025	0.025	0.005	0.025	0.005	0.005	0.005	0.25	0.01	0.005	0.05	0.005	0.01	0.005	2.5	0.005	1	0.005	0.1	0.005	0.5	0.01	0.005	10	0.005	0.005	0.1	0.005	1	0.01	0.005	0.005	0.005	0.025	0.0005	0.02
0	250	0.0059	1	0.31	0.35	13	1.5	0.0083	0.00064	<5	3600	0.013	0.0036	0.45	<0.05	0.14	0.047	0.00096	0.00052	0.00015	0.02	0.0072	0.0013	<0.1	0	0.0051	4.8e-05	0.23	4.7e-06	1900	0.002	0.33	0.00019	1600	29	0.17	910	0.00017	0.0019	0.1	0.00011	0.98	0.0052	0.0014	0.00058	0.0016	2.2	0.00072	0.00012
1	250	0.0021	13	0.26	0.0024	3.1	0.81	0.015	0.0012	2.1	1400	0.0058	0.018	0.37	0	0.048	0.52	0.0028	0.0016	0.00025	1.3	0	0.0027	0	0.0005	0.0089	0.00052	1.3	0	700	0.01	0.34	5.8e-05	600	15	0.017	240	0	0.0096	0.31	0.0005	1.6	0.029	0	0.0022	0.0019	0.95	4.4e-05	0.014
2	250	0.0085	4.8	0.21	0.00196	3.3	1.2	0.023	0.00043	0	1500	0.022	0.012	0.68	0	0.044	0.18	0.0015	0.00063	0.0018	6.2	0	0.0011	0	0.00026	0.011	0.00027	3	0	650	0.0075	0.31	0.0014	600	20	0.019	120	0	0.0073	0.21	0.00022	0.7	0.049	0.0053	0.0011	0.01	0.95	5.2e-05	0.0049
3	250	0.00074	5	0.14	0.0018	0.57	1.4	0.018	0.0016	<5	2400	0.012	0.025	0.93	0.1	0.056	0.57	0.0029	0.0017	0.0005	9.3	0	0.0023	<0.1	0.00015	0.0023	0.0004	0.25	0.00038	790	0.015	0.28	0.00046	1000	32	0.04	110	6.1e-05	0.014	0.25	0.00039	1	0.041	0.00096	0.0034	0	1.1	0.00017	0.0007
4	250	0	5.1	0.32	0.0015	3.1	1.9	0.032	0.0014	0	1900	0.02	0.04	1	0	0.067	0.51	0.0062	0.002	0.011	13	0	0.013	0.024	0.00083	0.0085	0.003	1.6	0	590	0.038	0.32	0.00057	770	29	0.023	83	0	0.029	0.28	0	0.84	0.038	0.0045	0.021	0.011	1	0.00064	0.0037
5	250	0.0022	2.5	0.053	0.0032	0	1	0.015	0.0011	<5	1500	0.0094	0.015	0.73	<0.05	0.04	1.1	0.00092	0.00069	0.00097	2.9	0	0.0027	<0.1	0	0.0019	0.00021	0.26	0	510	0.008	0.25	0.00038	660	22	0.019	20	0.0004	0.0062	0.13	0.00025	0.36	0.048	0.00019	0.002	0	0.81	0.00013	0.0005
6	250	7.8e-05	3.3	0.11	0.003	6.7	1.1	0.028	0.00081	0.14	1600	0.029	0.0086	0.93	0	0.047	0.21	0.0018	0.0025	0.0054	6.2	0	0.0018	0	0	0	0.00023	2.2	0	480	0.0041	0.38	0.0034	600	25	0.031	72	0	0.0043	0.28	0.00058	1.6	0.018	0.003	0.0011	0.0091	0.85	1.5e-07	0.0037
7	215	0.0052	5.6	0.073	0.001	1.9	1.4	0.035	0.0011	0.15	2500	0.022	0.039	1.4	0	0.057	0.27	0.0037	0.0022	0.00055	4.2	0	0.0067	0	0	0.0022	0.00091	1.1	0	620	0.031	0.4	0.00028	1000	42	0.016	58	0	0.017	0.26	0.002	1.1	0.029	0.0047	0.0036	0.0049	1.1	0	0.0021
8	215	0.0024	3.5	0.14	0.0021	17	1.4	0.091	0.002	0	2400	0.024	0.035	1.4	0.022	0.24	0.21	0.0034	0.002	0.0014	5.8	0	0.0037	0	0	0.012	0.0002	4.9	6.7e-06	820	0.022	0.77	7.8e-05	990	41	0.012	53	0.00061	0.015	0.31	0.00036	2.9	0.012	0.00059	0.0047	0.00071	2.5	0	0.00078
9	215	6.2e-05	11	0.01	0	22	2.8	0.14	0.0015	0	4000	0.032	0.13	3.1	0.0041	0.33	0.53	0.0082	0.0052	0.0029	13	0	0.0092	0	0.00014	0.0039	0.0012	2.2	0	880	0.08	1	0.00017	1700	74	0.0069	64	0	0.054	0.57	0.00078	4.9	0.051	0.0021	0.013	0	3.3	7.1e-05	0
10	215	0.00022	21	0.025	0	40	31	0.21	0.00061	0	6400	0.051	0.25	5	0.026	0.16	2.5	0.018	0.01	0.0035	17	0	0.019	0	0.00057	0.0088	0.0042	0	4.7e-05	780	0.15	1.1	0.00049	2500	120	0.0045	83	0.0004	0.11	0.9	0.00014	1.8	0.05	0.0048	0.024	0	2.6	0.00013	0
11	105	1	900	17	1.1	25	150	0.12	0.8	0.4	19000	0.24	1.5	2.2	1.4	0.29	40	0.15	0.095	0.01	290	0.46	0.13	0.32	0.11	0.14	0.033	5.5	0	2000	0.92	0.84	0.013	550	11	4	4400000	0.17	1.1	1.3	0.0069	490	2.8	0.04	0.22	0.034	2.9	0.00082	0.0019
12	115	0.525	1300	7.5	0.665	23.5	115	0.18	1	1.7	15000	0.725	4	1.5	5.1	0.42	16.5	0.275	0.195	0.037	790	0.42	0.225	0.675	0.485	0.0785	0.0625	7.4	0.00045	2100	2.25	3.65	0.0285	310	12.5	3.85	4950000	0.585	2.15	3.35	0.0275	210	3.1	0.045	0.505	0.006	3.4	0.00135	0.00184
13	125.5	0.0084	1200	5.4	0.0039	16	42	0.19	1	3.7	9400	1.7	4.7	1.1	6.5	0.57	7.3	0.31	0.22	0.052	800	0.44	0.21	0	0.61	0.0034	0.064	11	0	1900	2.8	5.9	0.033	160	8.6	3.9	4000000	0.85	3.8	2.9	0.0068	100	3.2	0.03	0.82	0.003	3.1	0.0012	0
14	147.5	0.059	130	1.8	0.088	9.4	3.6	0.033	0.25	1	1500	0.0039	2.3	0.62	1.1	0.048	1.1	0.21	0.12	0.049	250	0.035	0.26	1	0.14	0.011	0.041	1.7	-0.00056	310	1.3	2	0.0076	230	6.7	0.87	440000	0.33	1.6	0.43	0.00019	54	0.49	0.013	0.32	0.0032	0.52	0.00071	-0.008
15	154.4	0.230361	98.2677	3.8153	0.141821	6.28438	2.04037	0.0790953	0.286496	0.9	437.124	0.0716331	4.47816	1.03946	0.784954	0.022369	1.79142	0.417617	0.234954	0.118906	358.742	0.316843	0.535655	1.40332	0.186198	0.0626591	0.0889531	0.982478	-0.000194	145.322	2.54523	0.811299	0.0163513	348.169	12.0775	2.42416	176914	0.33811	3.01454	0.733791	-0.00064	67.2379	0.605128	-0.0116	0.67292	0.00225683	0.228872	0.00068471	-0.00160872
16	157.5	0.243335	65.1395	2.16107	0.0803257	5.59539	0.892505	0.0284246	0.14535	0.421063	213.814	0.015117	2.78362	0.639518	0.553874	0.00610637	1.07633	0.250509	0.131083	0.0771704	235.213	0.0404009	0.322173	0.801612	0.116127	0.0422653	0.0512286	0.348827	0.000207096	50.2154	1.39611	1.93073	0.00901206	172.165	8.40463	1.36754	49582.7	0.210958	1.80073	0.426555	3.12e-05	11.2436	0.282725	0.0152	0.379333	0.00169	0.0764283	2.43e-05	0.00610414
17	150	0.27	45	0.93	0.051	5.8	0.18	0	0.11	0.216	110	0.00088	1.1	0.26	0.33	0.0046	0.73	0.091	0.043	0.027	120	0.028	0.11	0.085	0.044	0.014	0.015	0.54	0	38	0.54	0.58	0.0028	37	1.8	1.3	25000	0.072	0.71	0.26	0.00064	2.9	0.21	0.011	0.14	0.00029	0.065	2e-05	0
18	200	0.235	34	0.68	0.0465	7.8	0.155	0.00115	0.0875	0.758	180	0.00249	0.795	0.19	0.22	0.0058	0.575	0.066	0.031	0.021	78	0.0215	0.0865	0.1475	0.033	0.017	0.01135	0.465	3.55e-05	45.5	0.375	0.62	0.00205	26.5	1.22	1.55	26000	0.042	0.525	0.1705	0.000325	3.25	0.165	0.0073	0.102	0.003195	0.0665	0.000115	4.2e-05
19	200	0.2	23	0.43	0.042	9.8	0.13	0.0023	0.065	1.3	250	0.0041	0.49	0.12	0.11	0.007	0.42	0.041	0.019	0.015	36	0.015	0.063	0.21	0.022	0.02	0.0077	0.39	7.1e-05	53	0.21	0.66	0.0013	16	0.64	1.8	27000	0.012	0.34	0.081	1e-05	3.6	0.12	0.0036	0.064	0.0061	0.068	0.00021	8.4e-05
20	200	0.13083	17.3799	0.382062	0.0333505	12.239	0.132661	0.00272103	0.0516739	3.97016	193.137	0.00205	0.371132	0.0921326	0.088813	0.00735811	0.475914	0.0284177	0.0149355	0.0120374	24.4302	0.0170984	0.0467538	0.141461	0.0165585	0.0199687	0.00577223	0.564765	0.000153598	44.5682	0.153153	0.761339	0.00109411	14.1762	0.601961	2.19822	27704.5	0.00730969	0.250817	0.0829514	5e-06	3.27336	0.0952948	0.00454532	0.0499692	0.00507122	0.0805141	0.000435873	0.000844765
21	180	0.061661	11.7597	0.334124	0.024701	14.678	0.135322	0.00314207	0.0383478	6.64033	136.275	0	0.252263	0.0642652	0.0676259	0.00771621	0.531828	0.0158353	0.010871	0.00907479	12.8604	0.0191968	0.0305076	0.072921	0.0111171	0.0199374	0.00384445	0.739531	0.000236196	36.1365	0.096306	0.862678	0.000888228	12.3524	0.563923	2.59644	28409.1	0.00261939	0.161635	0.0849028	0	2.94673	0.0705896	0.00549064	0.0359384	0.00404245	0.0930282	0.000661746	0.00160553
22	200	0.0327716	6.49118	0.249716	0.0151938	13.6878	0.108191	0.0129066	0.0223737	3.88128	106.18	0.00679565	0.156207	0.0678444	0.0873048	0.00705471	0.356098	0.0103772	0.00702648	0.00731236	7.71853	0.0142758	0.0184935	0.0793392	0.00727689	0.0110909	0.00242274	0.509105	0.000503356	30.0724	0.0603995	0.938776	0.000621076	9.84503	0.414969	1.98482	24378.2	0.00171922	0.103498	0.0720865	0.000371453	9.76077	0.0419086	0.00441519	0.0224805	0.00307105	0.0813955	0.000444474	0.0025529
23	200	0.00388218	1.22263	0.165308	0.0056867	12.6977	0.0810593	0.0226711	0.00639965	1.12224	76.0852	0.0135913	0.0601513	0.0714237	0.106984	0.00639321	0.180368	0.00491913	0.00318193	0.00554992	2.57669	0.00935475	0.00647939	0.0857574	0.00343667	0.00224445	0.00100103	0.278679	0.000770515	24.0082	0.024493	1.01487	0.000353923	7.33763	0.266015	1.3732	20347.2	0.000819049	0.045362	0.0592702	0.000742906	16.5748	0.0132275	0.00333974	0.00902257	0.00209965	0.0697627	0.000227201	0.00350027
Cell D	Filter vol (mL)	Ag	Al	As	Au	B	Ba	Be	Bi	Br	Ca	Cd	Ce	Co	Cr	Cs	Cu	Dy	Er	Eu	Fe	Ga	Gd	Ge	Hf	Hg	Ho	I	Ir	K	La	Li	Lu	Mg	Mn	Mo	Na	Nb	Nd	Ni	Os	P	Pb	Pd	Pr	Pt	Rb	Re	Rh
		µg/L	µg/L	µg/L	µg/L	µg/L	µg/L	µg/L	µg/L	µg/L	µg/L	µg/L	µg/L	µg/L	µg/L	µg/L	µg/L	µg/L	µg/L	µg/L	µg/L	µg/L	µg/L	µg/L	µg/L	µg/L	µg/L	µg/L	µg/L	µg/L	µg/L	µg/L	µg/L	µg/L	µg/L	µg/L	µg/L	µg/L	µg/L	µg/L	µg/L	µg/L	µg/L	µg/L	µg/L	µg/L	µg/L	µg/L	µg/L
Leaching cycle		0.01	1	0.025	0.005	5	0.025	0.01	0.005	10	1	0.01	0.005	0.025	0.025	0.005	0.025	0.005	0.005	0.005	0.25	0.01	0.005	0.05	0.005	0.01	0.005	2.5	0.005	1	0.005	0.1	0.005	0.5	0.01	0.005	10	0.005	0.005	0.1	0.005	1	0.01	0.005	0.005	0.005	0.025	0.0005	0.02
0	250	0.012	2	0.39	0.2	22	1.8	0.014	0.00043	<5	3600	0.0053	0.0048	0.62	<0.05	0.17	0.042	0.00095	0.00081	0.00083	0.77	0.0029	0.0032	<0.1	0	0.012	0.00017	0.29	0	2300	0.0019	0.39	0.00015	1600	28	0.067	990	0.00035	0.0038	0.2	0	1	0.013	0.00012	0.0007	0.0029	2.5	0.00067	0.00026
1	250	0.0023	11	0.18	0.005	2.9	1.2	0.028	0.00037	2.7	1600	0.0065	0.017	0.58	0.071	0.058	0.33	0.0024	0.0015	0	3.1	0	0.0016	0	0.00044	0.0074	0.00037	1	0.00012	830	0.0097	0.43	0.00053	670	18	0	250	0	0.0056	0.34	0	3.5	0.017	0	0.0034	0.0018	1.2	0	0.011
2	250	0.0024	4	0.2	0.003	2.9	1.5	0.046	0.00017	0.093	1400	0.016	0.0033	0.83	0.0028	0.059	0.032	0.0013	0.00019	0.0035	3.9	0.0023	0.0014	0	0	0.0064	0.00012	2.6	0	740	0.0035	0.37	0	570	19	0.003	110	0.00035	0.0067	0.33	0.002	0.4	0.037	0.0032	0.00061	0.0073	1.1	0	0.0051
3	250	0.004	3.6	0.19	0.003	0	1.8	0.04	0.00055	<5	1900	0.013	0.012	1	<0.05	0.058	0.15	0.00061	0.00089	0.00032	4.6	0	0.0016	<0.1	0.00024	0.0019	0.0001	0.22	0.00013	820	0.0057	0.33	0.00019	860	26	0.0089	80	5.9e-05	0.006	0.24	0	0.71	0.036	0	0.0012	0.0014	1.2	6.3e-05	0.00068
4	250	0.004	3.6	0.19	0.003	0	1.8	0.04	0.00055	<5	1900	0.013	0.012	1	<0.05	0.058	0.15	0.00061	0.00089	0.00032	4.6	0	0.0016	<0.1	0.00024	0.0019	0.0001	0.22	0.00013	820	0.0057	0.33	0.00019	860	26	0.0089	80	5.9e-05	0.006	0.24	0	0.71	0.036	0	0.0012	0.0014	1.2	6.3e-05	0.00068
5	250	0.0017	2.7	0.077	0.0024	0	1.6	0.044	0.0012	<5	1500	0.0082	0.011	1	<0.05	0.045	0.48	0.0017	0.00028	0.0025	5.2	0	0.00099	<0.1	0	0.0067	0.00017	0.25	0.00043	550	0.0063	0.29	0.00028	670	23	0.0033	20	0.0003	0.0086	0.21	5.7e-05	0.55	0.042	0	0.0012	0	0.9	0.00011	0.00013
6	250	0.0015	5.9	0.073	0.0027	2	1.8	0.061	0.00078	0	1500	0.047	0.016	1.3	0.67	0.056	0.54	0.0021	0.0018	0.0041	26	0	0.0022	0	0.00043	0.0053	0.00052	2.2	1.5e-05	580	0.013	0.36	0.001	640	31	0.0042	43	0	0.0088	0.6	0.00031	1.1	0.046	0.00373	0.0019	0.0032	1	7.3e-05	0.0053
7	250	0.004	8.35	0.135	0.00085	2.05	2.1	0.092	0.00145	0.085	1900	0.021	0.0345	1.9	0	0.069	0.325	0.0026	0.00115	0.00153	6	0	0.00255	0.0105	0.000435	0.00125	0.00025	1.45	0	615	0.0208	0.53	0	855	33.5	0.001095	48	0	0.014	0.461	0.00019	2.5	0.0235	0.0049	0.00205	0.00355	1.25	0.000195	0.00305
8	250	0.005	12	0.11	0.0038	14	3.2	0.34	0.001	0	3000	0.019	0.055	2.7	0	0.3	0.67	0.0043	0.0035	0.0027	7.4	0	0.0065	0	0.00025	0.0066	0.00069	3.6	0.00039	960	0.032	1.2	3.2e-05	1300	55	0	61	0	0.029	0.51	0.00023	5.2	0.032	0	0.0079	0	3.7	9e-05	0
9	250	0.004	34	0.02	0.00096	22	5.8	0.53	0.00093	0	5100	0.034	0.21	5.1	0.0042	0.36	1.9	0.016	0.0064	0.0025	24	0	0.016	0	0.00012	0.0067	0.0022	2.4	6.9e-05	1000	0.13	1.5	0.00036	2200	95	0	68	0	0.091	0.87	0.00015	4	0.059	0	0.024	0	3.9	2.9e-05	0
10	250	0.0022	64	0.049	0.0025	32	22	0.6	0.002	0	7100	0.067	0.64	7.9	0.017	0.23	2.9	0.038	0.018	0.012	29	0	0.049	0	0.00011	0.0044	0.0075	0.47	3.9e-05	890	0.35	1.5	0.0011	3000	140	0	77	3.8e-05	0.26	1.4	0	4.8	0.08	0	0.071	0.00066	3.1	0.00019	0
11	15	0.61	730	41	0.001	25	45	0.81	5	4.7	13000	4.1	60	18	4	1.2	69	3.3	1.8	0.86	1200	0.33	3.2	0	0.24	0.13	0.67	24	0	3500	20	1.3	0.094	1900	30	2.6	5300000	0.32	28	4.4	0.018	1200	15	0.09	6.1	0.079	5.8	0.00091	0
12	134.5	0.24	190	11	0.435	24.5	9.45	0.115	1.1	1.3	4150	0.027	16	7.75	1.15	0.23	30	0.735	0.455	0.17	355	0.0955	0.775	0.555	0.0625	0.048	0.15	5.6	-0.00035	1500	3.15	0.835	0.028	530	8.4	0.88	1650000	0.0775	4.45	1.3	0.00093	350	2.5	0.086	0.95	0.036	2.1	0.00043	-0.0072
13	154.4	1.38565	74.1068	7.28673	0.527859	15.3776	2.32889	0.112258	0.334798	1.22	1113.5	0.05759	8.37019	3.11606	0.493313	0.0739046	23.1695	0.352033	0.207541	0.108154	169.733	0.251028	0.433138	0.246756	0.0732607	0.381475	0.0710825	1.34999	-8.12344e-05	406.3	1.95861	0.335766	0.0150203	278.884	5.41097	0.351892	540214	0.0321291	2.81804	0.632343	-0.000547523	212.094	0.709474	-0.0242	0.626888	0.0224794	0.820665	0.000807499	-0.00259884
14	155	0.486497	33.0866	1.8483	0.127108	8.24385	1.04019	0.0258586	0.0895678	0.462788	724.93	0.0154563	4.71583	0.973004	0.240704	0.0189449	6.22236	0.202338	0.0927904	0.0891269	96.4837	0.025365	0.349498	0.255488	0.0606596	0.0713821	0.0363003	0.415436	0.0010913	126.872	1.52608	1.40498	0.0070711	230.228	7.06065	0.0787478	204541	0.0237489	2.52427	0.254545	0.000120186	83.0672	0.17485	0.00551	0.495643	0.00713538	0.194034	0.00046022	0.00417616
15	130	0.09	15	1.4	0.032	8.1	0.14	0.0096	0.029	0.27	230	0.0041	2.3	0.49	0.12	0.0091	1.3	0.099	0.045	0.046	59	0	0.17	0.028	0.052	0.02	0.017	0.55	0	93	0.73	0.37	0.003	85	6.2	0.0076	58000	0.018	1.2	0.19	0.00021	15	0.056	0.0012	0.24	0.012	0.13	0	0
16	200	0.07675	16.75	1.1775	0.0305	9.8	0.1575	0.008975	0.02875	0.575	302.5	0.00415	2.225	0.415	0.1275	0.007925	0.99	0.094	0.0385	0.0445	57.25	0.00295	0.17	0.1265	0.05525	0.017	0.0155	0.6175	3e-06	82.25	0.64	0.3625	0.00225	72.25	4.25	0.0243	54250	0.01575	1.125	0.14725	0.0001275	12.75	0.04825	0.00135	0.2225	0.008675	0.1125	0.0001225	0
17	170	0.0635	18.5	0.955	0.029	11.5	0.175	0.00835	0.0285	0.88	375	0.0042	2.15	0.34	0.135	0.00675	0.68	0.089	0.032	0.043	55.5	0.0059	0.17	0.225	0.0585	0.014	0.014	0.685	6e-06	71.5	0.55	0.355	0.0015	59.5	2.3	0.041	50500	0.0135	1.05	0.1045	4.5e-05	10.5	0.0405	0.0015	0.205	0.00535	0.095	0.000245	0
18	200	0.0552403	16.1512	0.86684	0.0234488	13.3613	0.182101	0.00615949	0.0264831	2.49169	311.096	0.00207397	1.63934	0.242108	0.134817	0.00511915	0.604777	0.0695944	0.0240888	0.03493	41.9746	0.00744998	0.14131	0.160929	0.0388578	0.0192789	0.0116387	0.602445	0.000207407	63.2527	0.41351	0.403206	0.00145153	46.8726	1.47239	0.0422661	41934.1	0.0107118	0.824313	0.0819534	0.000210453	9.01977	0.0409788	0.00186433	0.158222	0.00465504	0.0778304	0.000299301	0.000741738
19	175	0.0469805	13.8024	0.778679	0.0178975	15.2227	0.189203	0.00396898	0.0244663	4.10337	247.192	-5.20667e-05	1.12867	0.144215	0.134633	0.00348829	0.529554	0.0501888	0.0161776	0.0268601	28.4493	0.00899996	0.11262	0.0968574	0.0192155	0.0245578	0.00927748	0.519889	0.000408814	55.0055	0.27702	0.451412	0.00140306	34.2451	0.644775	0.0435322	33368.3	0.00792365	0.598626	0.0594069	0.000375906	7.53954	0.0414577	0.00222866	0.111444	0.00396008	0.0606608	0.000353603	0.00148348
20	190	0.0337028	9.09285	0.724682	0.0128428	15.2721	0.143021	0.0126234	0.0176307	2.41884	193.693	0.0124415	0.652682	0.151924	0.15558	0.0109101	0.460192	0.0298475	0.0102825	0.0166283	17.6714	0.00796264	0.0647579	0.0685463	0.0107243	0.017614	0.00584915	0.413262	0.000774048	44.5223	0.162616	0.482792	0.00114801	22.7763	0.584912	0.0366801	25518.1	0.00544854	0.352155	0.032	0.000221581	19.8172	0.0378863	0.00134329	0.0653539	0.00420602	0.0587459	0.00101505	0.00213527
21	190	0.020425	4.38333	0.670684	0.00778796	15.3215	0.0968398	0.0212779	0.0107952	0.7343	140.194	0.024935	0.176691	0.159632	0.176527	0.0183319	0.390831	0.00950629	0.00438745	0.00639646	6.89353	0.00692531	0.0168957	0.0402352	0.00223309	0.0106702	0.00242083	0.306634	0.00113928	34.0391	0.0482127	0.514172	0.000892968	11.3074	0.525048	0.0298279	17667.9	0.00297343	0.105683	0.032	6.72561e-05	32.0948	0.0343149	0.000457906	0.019264	0.00445196	0.056831	0.00167651	0.00278706
[truncated: 23 more columns]

## Sheet: MinMaxMean values
		Cell A									Cell B									Cell C									Cell D									Blanks
		cycles 4-10			cycles 11-18			cycles 19-23			cycles 4-10			cycles 11-18			cycles 19-23			cycles 4-10			cycles 11-18			cycles 19-23			cycles 4-10			cycles 11-18			cycles 19-21			Blank 1	Blank 2	Si-solution
Parameter	Unit	Min	Max	Mean	Min	Max	Mean	Min	Max	Mean	Min	Max	Mean	Min	Max	Mean	Min	Max	Mean	Min	Max	Mean	Min	Max	Mean	Min	Max	Mean	Min	Max	Mean	Min	Max	Mean	Min	Max	Mean	DI	H2O2
PH	s.u.	4.846	5.8325	5.32683	4.592	4.80367	4.66713	4	4.52667	4.356	5.172	6.06333	5.64462	7.812	10.9353	9.51721	7.1	7.85	7.52667	7.85	7.52667	pH	5.04133	5.82333	5.49219	7.67967	10.839	9.37804	5.011	5.96333	5.41314	7.95	10.8	9.01225	7.4	7.94	7.62	7	5.3	10.5
EC	µS/cm	20.115	85.3667	49.0164	20.115	85.3667	49.0164	96.4	135.4	121.242	17.1567	88.7333	39.779	17.1567	88.7333	39.779	74.2	169	126.98	169	126.98	EC	16.52	96.2333	42.3205	94.1333	11463.3	4436.19	19.3467	1715.2	256.593	178.833	6520	1902.45	201.3	237	213.717
Al	µg/L	6.7	105	32.34	99	245	135.2	340	397.4	379.7	1.1	28	7.429	36	3300	714.5	17.71	61	38.45	61	38.45	Al	2.5	21	2.5	34	1300	471.6	2.7	64	18.82	15	15	15	4.383	13.8	9.093	5	7.95	685
Fe	µg/L	1.9	47.5	14.77	35	300	110.3	440	647	561	1.8	19	7.786	280	60000	9054	75.15	590	339.1	590	339.1	Fe	2.9	17	2.9	78	800	365.2	5.2	29	14.9	41.97	41.97	41.97	6.894	28.45	17.67	0.215	0	605
S	µg/L	1800	10500	5300	4656	9325	7141	12658	14094	13191.6	1200	11000	4214	2437	300000	48150	9694	12110	11350	12110	11350	S	1600	12000	5200	2284	75000	16930	1600	13000	5521	1400	1400	1400	7015	7875	7445	30	550	325
Si	µg/L	2050	3300	2407	1702	2850	1962	3163	3900	3531	2100	3400	2643	29000	3200000	915300	11940	34000	23480	34000	23480	Si	2100	3500	2800	21000	3450000	1200000	2300	3800	3014	45220	45220	45220	25990	39430	32710	52	81	1900000
Co	µg/L	1.4	11.5	4.679	6.068	12.6	7.892	15.53	17.21	16.64	0.55	4.8	1.623	0.667	99	14.66	0.13	0.74	0.407	0.74	0.407	Co	0.73	5	1.937	0.19	2.2	0.944	0.94	7.9	2.977	0.242	0.242	0.242	0.144	0.16	0.152	0	0.001	0.24
Cu	µg/L	0.54	11	3.327	5.2	15.48	8.955	21	26.69	24.35	0.18	1.4	0.733	3.9	860	127.8	1.242	7.7	4.731	7.7	4.731	Cu	0.21	2.5	0.761	0.575	40	8.634	0.087	2.9	0.986	0.605	0.605	0.605	0.391	0.53	0.46	0.024	9.6	1.4
Mn	µg/L	15	92.5	40.93	42.71	94.5	58.8	108.3	130	122.2	18	120	44.57	2.5	320	49.4	0.779	1.8	1.239	1.8	1.239	Mn	22	120	50.43	1.22	12.5	7.788	23	140	57.5	1.472	1.472	1.472	0.525	0.645	0.585	0.002	0.047	7.15
Ni	µg/L	0.36	2.1	0.93	1.148	2.55	1.724	2.574	3.347	3.041	0.12	0.97	0.36	0.169	15	3.727	0.155	0.244	0.198	0.244	0.198	Ni	0.13	0.9	0.39	0.171	3.35	1.196	0.21	1.4	0.613	0.082	0.082	0.082	-0.123	0.059	-0.032	0.118	0.017	7.3

## Sheet: Weekly mass leached
Cell 1	Ag	Al	As	Au	B	Ba	Be	Bi	Br	Ca	Cd	Ce	Co	Cr	Cs	Cu	Dy	Er	Eu	Fe	Ga	Gd	Ge	Hf	Hg	Ho	I	Ir	K	La	Li	Lu	Mg	Mn	Mo	Na	Nb	Nd	Ni	Os	P	Pb	Pd	Pr	Pt	Rb	Re	Rh	Ru
Leaching cycle	mg	mg	mg	mg	mg	mg	mg	mg	mg	mg	mg	mg	mg	mg	mg	mg	mg	mg	mg	mg	mg	mg	mg	mg	mg	mg	mg	mg	mg	mg	mg	mg	mg	mg	mg	mg	mg	mg	mg	mg	mg	mg	mg	mg	mg	mg	mg	mg	mg
0	2.5e-07	0.001	5.75e-05	5e-05	0.00425	0.001375	2.275e-05	1.375e-07	#VALUE!	1.15	2.75e-06	6.5e-06	0.000625	#VALUE!	8e-05	6.25e-05	5.5e-07	6.5e-07	3.25e-07	0.0001975	3.5e-07	5.25e-07	#VALUE!	2.375e-08	1.825e-06	1.1e-07	7.5e-05	1.825e-07	0.775	3.5e-06	0.0002425	1.15e-07	0.475	0.0105	9.75e-06	0.25	9.75e-09	3.25e-06	0.0001475	0	0.000475	5e-06	1.8e-07	8.25e-07	1.275e-06	0.00095	2.5e-07	0	0
1	1.6e-06	0.006	4.25e-05	2.5e-06	0.0011	0.0006	3.5e-05	9.75e-08	0.00025	0.45	2.275e-06	1.35e-05	0.000425	3.75e-05	3e-05	0.000375	1.725e-06	5.5e-07	6.5e-07	0.00175	0	3.75e-07	0	1.375e-08	2.4e-06	3.75e-07	0.00045	0	0.3	6.5e-06	0.0001925	2e-07	0.19	0.005	7e-07	0.085	0	8.75e-06	0.0001325	0	0.00135	2.075e-05	3.5e-07	1.925e-06	5.5e-07	0.00045	4e-08	4.5e-06	4.25e-07
2	1.575e-06	0.0025	6.25e-05	8e-07	0.0011	0.000625	3.5e-05	6.25e-08	8.25e-05	0.3	1.2e-05	5.25e-06	0.00035	7.5e-06	2.4e-05	0.000575	4.25e-07	5.5e-07	5.25e-07	0.00105	0	7.5e-07	0	3.5e-07	1.925e-06	3.5e-08	0.000725	0	0.22	2.75e-06	0.0001575	3e-08	0.1125	0.0045	6.75e-07	0.025	5.25e-08	2.75e-06	0.000175	0	0.001525	8.25e-06	1.225e-06	4e-07	2.75e-06	0.000375	3.25e-08	1.675e-06	0
3	2.025e-08	0.002075	1.9e-05	8e-07	0.001225	0.000525	4e-05	1.525e-07	#VALUE!	0.375	2.3e-06	2.075e-06	0.00045	#VALUE!	2.375e-05	0.0001175	8.5e-08	0	1.55e-07	0.000725	0	1.55e-07	#VALUE!	4.25e-08	1.775e-06	6.5e-08	6e-05	0	0.23	1.05e-06	0.0001825	8e-08	0.165	0.005	1.025e-06	0.0275	6.5e-08	1.15e-06	9.75e-05	9.5e-08	0.000325	4.75e-06	1.275e-07	2.75e-07	2.425e-07	0.000375	3.5e-08	1.8e-07	3.75e-08
4	3.75e-07	0.001675	4.75e-05	3.5e-07	0.001125	0.000375	3.5e-05	8.5e-08	0.000205	0.25	5.25e-06	2.4e-06	0.00035	0	1.875e-05	0.000135	1.7e-07	2.1e-07	4.5e-07	0.00105	0	2.75e-07	5.5e-06	1.875e-07	4e-06	1.175e-08	0.00055	0	0.16	2.075e-06	0.00014	2.5e-07	0.1025	0.00375	9.5e-07	0.0225	0	2.75e-06	9e-05	1.125e-09	0.0005	4.5e-06	1.325e-06	2.45e-07	3.25e-06	0.000325	0	1.125e-06	4e-07
5	4.5e-07	0.001925	1.3e-05	7.5e-07	0	0.000525	3.75e-05	3e-07	#VALUE!	0.35	3.75e-06	7.5e-06	0.00045	#VALUE!	1.825e-05	0.000625	5.5e-07	4.5e-07	3.5e-07	0.000475	0	7.25e-07	#VALUE!	4e-09	2.15e-06	1.225e-07	5.75e-05	0	0.1575	3.75e-06	0.00014	5.75e-08	0.15	0.00475	8e-07	0.015	1.5e-07	4e-06	9.5e-05	0	0.0002225	1.925e-05	7e-08	8.25e-07	9.5e-08	0.0003	1.675e-08	1.125e-07	0
6	2.025e-07	0.002375	1.05e-05	6.25e-07	0.000925	0.000575	6e-05	2.025e-07	7.75e-05	0.4	5.5e-06	6.75e-06	0.000625	4.5e-05	2.1e-05	0.000275	7.25e-07	5.5e-07	1.225e-06	0.001175	0	8.25e-07	0	0	1.6e-06	1.275e-07	0.000425	0	0.1475	4.25e-06	0.0001625	6.25e-07	0.1625	0.006	0	0.01425	0	1.45e-06	0.00015	0	0.00045	4.75e-06	1.375e-06	1.05e-06	1.4e-06	0.000375	0	7.75e-07	0
7	0	0.00475	7.75e-06	2.5e-07	0.000275	0.0008	9.5e-05	2.325e-07	0	0.55	8.25e-06	2.375e-05	0.000925	7.5e-06	2.425e-05	0.00035	2.1e-06	9e-07	1.925e-07	0.001025	0	1.675e-06	0	1.6e-07	2.75e-06	4e-07	0.000275	0	0.15	1.375e-05	0.0002125	1.525e-07	0.2375	0.00875	5e-07	0.01075	0	1.425e-05	0.0002225	2.5e-07	0.0004	7.25e-06	3.75e-07	2.35e-06	8.75e-07	0.000425	4.75e-08	5.5e-07	0
8	1.0375e-06	0.005875	2.245e-05	3.2e-07	0.004	0.000875	0.00020625	1.925e-07	1.2375e-05	0.6375	5.25e-06	2.875e-05	0.0010875	1.07625e-05	8.25e-05	0.000575	1.525e-06	8.125e-07	6.75e-07	0.002875	0	1.9375e-06	0	5.5e-09	6.375e-07	2.2875e-07	0.0009625	0	0.22	1.35e-05	0.0004	2.875e-08	0.25	0.009625	1.25e-07	0.011875	4e-08	1.2625e-05	0.000195125	3.875e-08	0.0017375	4.125e-06	1.875e-07	3.375e-06	1.05e-07	0.0009	3.875e-08	3.5e-08	4.15e-07
9	6.25e-07	0.01375	2.1625e-05	3.325e-07	0.0045	0.0014375	0.0003375	3.75e-07	5.25e-05	0.975	6.6375e-06	0.0001125	0.001875	1.055e-05	9e-05	0.0011125	5.625e-06	2.3625e-06	2.875e-06	0.007375	0	7.25e-06	5.625e-07	4.2625e-08	3.125e-06	9.875e-07	0.0005	1.3e-08	0.1975	5e-05	0.0003875	1.8375e-07	0.4	0.015625	0	0.01	3.2875e-08	5.75e-05	0.00035	4e-08	0.00115	1.9e-05	5.625e-08	1.3e-05	0	0.0009625	0	2.75e-08	1.3375e-07
10	2.125e-07	0.02625	1.175e-05	1.375e-07	0.004625	0.005125	0.0004875	2.5e-07	0	1.425	1.575e-05	0.000225	0.002875	2.2375e-05	5.125e-05	0.00275	1.1625e-05	4.875e-06	4.75e-06	0.011875	0	1.5875e-05	0	1.0875e-07	1.75e-06	1.7625e-06	0.000325	0	0.18125	0.0001075	0.0004125	2.6125e-07	0.5875	0.023125	0	0.012625	4.625e-08	0.0001125	0.000525	3e-08	0.001275	2e-05	2.5e-07	2.75e-05	0	0.0007875	1.1125e-08	0	9.375e-08
11	2.58e-06	0.021285	1.935e-05	2.15e-07	0.00344	0.013115	0.0003225	2.795e-07	0.0001247	0.7955	2.365e-05	0.00011395	0.001419	8.385e-06	3.225e-05	0.001118	5.59e-06	2.365e-06	1.075e-06	0.007525	1.0535e-06	6.45e-06	0	6.235e-08	0	1.118e-06	0.0006235	0	0.08385	6.02e-05	0.0001892	2.365e-07	0.301	0.01161	3.655e-07	0.19135	2.365e-07	7.525e-05	0.000301	3.44e-07	0.001075	2.365e-05	1.204e-07	1.763e-05	4.085e-07	0.00043	1.8275e-08	3.87e-07	1.4835e-07
12	3.44e-06	0.0258	2.0425e-05	0.0008815	0.00473	0.0129	0.0003655	2.58e-07	0.000344	0.774	2.365e-05	0.00013545	0.001591	1.204e-05	3.01e-05	0.001634	7.095e-06	3.225e-06	4.3e-06	0.010535	8.6e-07	9.46e-06	3.01e-06	4.3e-07	1.0965e-06	1.333e-06	0.0007095	0	0.0731	6.88e-05	0.000215	3.87e-07	0.3225	0.01204	2.795e-06	0.01247	0	6.45e-05	0.0004515	2.15e-07	0.000903	2.58e-05	3.1175e-07	1.763e-05	1.677e-06	0.000387	2.795e-08	2.494e-06	7.955e-07
13	3.255e-06	0.021	9.5445e-06	6.195e-07	0.0015015	0.0015225	0.00042	1.281e-06	0.0006195	0.7245	6.615e-05	0.00014595	0.001533	5.355e-06	3.36e-05	0.001869	5.985e-06	3.15e-06	5.25e-06	0.01281	0	7.56e-06	0	1.9782e-08	3.255e-06	1.2075e-06	0.0002835	2.31e-08	0.05985	7.56e-05	0.000231	3.36e-07	0.294	0.011235	2.415e-05	0.005145	1.155e-08	8.61e-05	0.0005355	3.885e-08	0.006825	2.73e-05	0	2.037e-05	3.885e-07	0.0003885	5.04e-08	7.035e-07	2.898e-07
14	5.6e-06	0.028	1.66e-05	1.82e-07	0.00126	0.0015	0.00028	2.6e-07	0.00026	0.76	6.6e-06	0.00016	0.00158	1.06e-05	2.6e-05	0.00178	9.2e-06	4e-06	2.6e-06	0.0162	1.12e-06	1.04e-05	1.82e-06	1.3e-07	4e-06	1.44e-06	0.0003	-1.68e-08	0.054	8.4e-05	0.00016	-7.2e-08	0.28	0.0118	2e-07	0.00630725	1.58e-07	8e-05	0.00026	1.08e-07	0.0005	2e-05	1.88e-06	1.96e-05	1.4e-07	0.00032	9.6e-08	-1.36e-06	-2.4e-07
15	1.48166e-06	0.0179486	5.35125e-06	6.1661e-07	0.000729809	0.000929278	0.000243307	4.00826e-07	0.0001878	0.471012	1.1053e-05	0.000172553	0.00110588	1.40935e-06	1.40521e-05	0.00127833	9.84571e-06	3.47195e-06	3.07757e-06	0.0147671	6.49608e-05	1.1422e-05	4.95795e-06	3.03926e-08	6.99754e-07	1.45604e-06	7.30181e-05	-2.09222e-08	0.0312281	8.56377e-05	0.000125882	1.46792e-07	0.185109	0.00809552	7.33154e-07	0.0129986	-5.19751e-08	8.65601e-05	0.000221973	9.7713e-08	0.00128367	2.48539e-05	9.072e-07	2.2131e-05	3.03707e-08	0.000196071	-7.96957e-09	6.15829e-07	-6.95614e-08
16	9.61869e-07	0.0178246	9.06073e-06	1.18024e-07	0.000638305	0.00076985	0.000198488	4.28206e-07	0.000147281	0.463177	4.26366e-06	0.000108125	0.000955775	5.22031e-06	4.75063e-06	0.00117289	6.29918e-06	1.76904e-06	2.24039e-06	0.0160115	0	7.81579e-06	3.7748e-06	-1.86387e-08	1.63363e-06	8.0112e-07	2.46353e-05	2.39942e-07	0.0308471	5.43326e-05	0.000256403	1.88209e-07	0.171957	0.00672677	1.62486e-06	0.0200429	1.01379e-07	5.71264e-05	0.000180776	-1.90969e-08	0.00104197	1.70497e-05	1.58684e-06	1.30464e-05	1.11272e-07	9.65067e-05	1.82339e-08	9.81028e-07	1.93094e-07
17	5.875e-08	0.03525	2.33825e-05	1.5275e-07	0.001269	0.0013395	0.0003525	3.76e-07	4.935e-05	0.8695	7.52e-06	0.0002585	0.001927	5.405e-06	5.5225e-06	0.00233825	1.42175e-05	4.5825e-06	4.64125e-06	0.0376	5.405e-07	2.00925e-05	0	8.54225e-08	2.82e-07	2.33825e-06	0.000135125	3.243e-08	0.066975	0.000125725	0.000104575	2.82e-07	0.329	0.013865	2.7025e-07	0.016215	0	0.000135125	0.00036425	0	0.002585	1.88e-05	0	3.29e-05	3.525e-07	0.000146875	5.405e-09	4.7e-07	2.491e-07
18	1.93875e-07	0.057575	1.73313e-05	9.2825e-08	0.0013865	0.00219725	0.00055225	3.1725e-07	0.000224425	1.30425	1.16325e-05	0.000846	0.002961	3.995e-06	6.87375e-06	0.00363662	4.23588e-05	1.52163e-05	1.64206e-05	0.0705	3.8775e-07	6.52712e-05	2.9375e-06	1.46111e-07	2.585e-07	6.80912e-06	0.000100462	1.77425e-08	0.0710875	0.000380113	0.000160387	6.815e-07	0.4935	0.0222075	3.81875e-07	0.0210325	6.6975e-09	0.000408312	0.000546375	4.1125e-09	0.00238525	3.76e-05	3.525e-08	0.000102225	3.055e-07	0.000158037	1.68025e-08	5.17e-07	1.42175e-07
19	3.43e-07	0.0833	1.176e-05	3.43e-08	0.001568	0.003185	0.000784	2.695e-07	0.0004165	1.813	1.6415e-05	0.0014945	0.004165	2.695e-06	8.575e-06	0.005145	7.35e-05	2.695e-05	2.94e-05	0.1078	2.45e-07	0.00011515	6.125e-06	2.156e-07	2.45e-07	1.176e-05	6.86e-05	3.185e-09	0.0784	0.0006615	0.0002254	1.127e-06	0.686	0.03185	5.145e-07	0.02695	1.3965e-08	0.0007105	0.0007595	8.575e-09	0.0022785	5.88e-05	7.35e-08	0.00017885	2.695e-07	0.0001764	2.94e-08	5.88e-07	3.675e-08
20	3.79505e-07	0.086647	9.65559e-06	1.95748e-07	0.00142775	0.00359919	0.000796457	2.296e-06	0.00236614	1.8207	2.03947e-05	0.00191081	0.00401954	5.47512e-06	9.16055e-06	0.0054171	0.000104904	3.53215e-05	4.05637e-05	0.120708	4.4247e-07	0.000162421	6.57456e-06	1.95168e-07	1.85801e-06	1.68633e-05	0.000226119	3.64038e-08	0.0729051	0.000859316	0.000237037	1.52798e-06	0.656849	0.0301646	1.4338e-06	0.0274195	1.1162e-08	0.00093597	0.000757469	1.43506e-08	0.00300183	7.46555e-05	6.84301e-08	0.000233404	4.19706e-07	0.000176666	5.50052e-08	6.4994e-07	-2.28747e-08
21	4.3001e-07	0.093394	8.03117e-06	3.58597e-07	0.00135149	0.00414338	0.000840914	4.3335e-06	0.00433278	1.90241	2.50445e-05	0.00238813	0.00404409	8.36524e-06	1.00961e-05	0.0058992	0.000139308	4.4793e-05	5.29274e-05	0.138017	6.4994e-07	0.000214392	7.27413e-06	1.83535e-07	3.48102e-06	2.24465e-05	0.000386438	6.97526e-08	0.0706102	0.00108413	0.000257875	1.97496e-06	0.655697	0.0297792	2.37409e-06	0.028989	8.92898e-09	0.00119044	0.000786438	2.04762e-08	0.00381816	9.2911e-05	6.63603e-08	0.000295258	5.80912e-07	0.000184132	8.18103e-08	7.35879e-07	-8.09993e-08
22	2.42146e-07	0.0932183	1.6672e-05	5.04178e-07	0.00143783	0.00370564	0.000854594	2.42373e-06	0.00219583	1.69454	2.18084e-05	0.00199032	0.00384688	2.20059e-05	9.07681e-06	0.00608556	0.000113798	3.85012e-05	4.26112e-05	0.145029	6.34818e-07	0.000178532	5.08596e-06	5.10259e-07	3.54684e-06	1.84223e-05	0.000228994	5.88346e-08	0.0671289	0.000924141	0.000256211	1.62978e-06	0.613424	0.0276166	1.3861e-06	0.0290968	4.9155e-08	0.00101596	0.000695639	9.66064e-08	0.00233598	7.52084e-05	1.96676e-08	0.000246824	4.61013e-07	0.00018005	1.10483e-07	9.49926e-07	7.39572e-07
23	5.42817e-08	0.0930425	2.53128e-05	6.49759e-07	0.00152416	0.00326791	0.000868274	5.13954e-07	5.8873e-05	1.48667	1.85724e-05	0.00159252	0.00364967	3.56466e-05	8.05753e-06	0.00627192	8.82882e-05	3.22093e-05	3.22949e-05	0.152041	6.19697e-07	0.000142673	2.89779e-06	8.36984e-07	3.61266e-06	1.43981e-05	7.15508e-05	4.79166e-08	0.0636476	0.000764151	0.000254547	1.28459e-06	0.57115	0.0254539	3.98101e-07	0.0292046	8.93809e-08	0.000841477	0.00060484	1.72737e-07	0.000853806	5.75059e-05	-2.7025e-08	0.000198389	3.41114e-07	0.000175968	1.39156e-07	1.16397e-06	1.56014e-06
Cell 2	Ag	Al	As	Au	B	Ba	Be	Bi	Br	Ca	Cd	Ce	Co	Cr	Cs	Cu	Dy	Er	Eu	Fe	Ga	Gd	Ge	Hf	Hg	Ho	I	Ir	K	La	Li	Lu	Mg	Mn	Mo	Na	Nb	Nd	Ni	Os	P	Pb	Pd	Pr	Pt	Rb	Re	Rh	Ru
Leaching cycle	mg	mg	mg	mg	mg	mg	mg	mg	mg	mg	mg	mg	mg	mg	mg	mg	mg	mg	mg	mg	mg	mg	mg	mg	mg	mg	mg	mg	mg	mg	mg	mg	mg	mg	mg	mg	mg	mg	mg	mg	mg	mg	mg	mg	mg	mg	mg	mg	mg
0	7e-07	0.000475	7.25e-05	0.00011	0.00325	0.000325	3e-06	1.1e-07	#VALUE!	0.825	1.45e-06	6.25e-07	9.75e-05	#VALUE!	3.25e-05	1.325e-05	2.125e-07	1.075e-07	1.9e-07	0.000575	2.475e-06	5e-07	#VALUE!	7.25e-08	1.375e-06	4.75e-08	6.75e-05	4.25e-08	0.45	4.75e-07	7.25e-05	4.5e-08	0.375	0.00675	1.575e-05	0.21	5.75e-08	2.15e-07	2.05e-05	0	0.000475	1.825e-06	2.75e-07	5.5e-08	3.25e-07	0.000525	2.4e-07	1.475e-07	0
1	3.25e-06	0.00525	7.5e-05	1.25e-06	0.000875	0.0001825	7.5e-06	2.5e-07	0.00075	0.425	1.9e-06	2.325e-06	0.0001075	0	1.3e-05	3.25e-05	1.1e-07	2.75e-08	3.75e-08	0.000325	0	0	0	0	1.775e-06	1.925e-10	0.000475	0	0.19	1.525e-06	9e-05	1.6e-07	0.175	0.00425	5.25e-07	0.07	0	1.55e-06	7.75e-05	0	0.00085	6.75e-06	4.75e-08	4.75e-07	5.75e-07	0.00025	6.25e-08	5.25e-06	5.75e-07
2	2.125e-08	0.000675	8e-05	4.75e-07	0.0009	0.0002325	3.75e-06	7.25e-08	2.75e-05	0.3	6e-06	2.75e-07	0.00012	0	9.5e-06	6.5e-05	8.75e-08	6.25e-07	8e-07	0.0011	0	1.1e-06	0	0	1e-06	7e-08	0.0006	6.5e-08	0.1525	4e-07	7.25e-05	5.5e-08	0.12	0.004	2.15e-08	0.0275	0	5.25e-07	5e-05	1.6e-07	0.0001475	5.75e-06	1.17e-06	3.5e-08	3e-06	0.0002125	2.3e-09	1.25e-06	3.5e-07
3	1.8e-07	0.000375	5.25e-05	9.25e-07	0.00017	0.0002275	3.5e-06	1.175e-07	#VALUE!	0.45	1.875e-06	1.525e-06	0.0001625	#VALUE!	8e-06	0.00019	1.65e-07	0	2.5e-07	0.0003	1.15e-06	0	#VALUE!	0	2.75e-06	9.5e-09	5.75e-05	1.65e-08	0.1625	9.25e-07	5.75e-05	2.75e-08	0.1925	0.00575	1.675e-06	0.025	8.75e-08	8.75e-07	3.5e-05	5.25e-08	0.00017	3e-06	0	1.5e-07	2.5e-07	0.0002	4.75e-08	1.575e-07	0
4	0	0.000625	7.5e-05	7.5e-07	0.001125	0.0002075	3e-06	5.25e-08	6e-05	0.325	5.5e-06	4.5e-07	0.0001375	1.2e-06	7e-06	6.75e-05	3e-07	0	4.75e-07	0.001075	0	8e-07	0	0	2.75e-06	4e-08	0.00045	0	0.1325	6.75e-07	6.5e-05	5.75e-07	0.13	0.0045	1.3e-06	0.02275	3.5e-08	5.75e-07	5.25e-05	1.3e-07	0.000475	1.375e-06	1.425e-06	1.425e-07	4e-06	0.00018	0	9.75e-07	0
5	7.25e-07	0.000275	2.225e-05	7.5e-07	0.000725	0.0003	4e-06	3.75e-07	#VALUE!	0.35	2.75e-06	1.9e-06	0.0001425	#VALUE!	6.5e-06	0.000325	3e-07	9.25e-08	2e-07	0.00045	3.5e-07	2.025e-07	#VALUE!	0	3.25e-06	4.25e-08	5.25e-05	4e-08	0.1225	8.75e-07	5.25e-05	4.75e-08	0.1375	0.0045	0	0.005	7.5e-08	9.25e-07	3e-05	3.5e-08	0.000225	7e-06	4.5e-08	3e-07	2.425e-07	0.0001525	7.25e-09	1.95e-07	0
6	2.75e-06	0.0005	3.5e-05	7.5e-07	0.00035	0.0002475	4e-06	1.475e-06	0	0.3	6e-06	3.25e-06	0.0001825	1.85e-05	9e-06	0.0001375	4.5e-07	4.5e-07	5e-07	0.001125	0	3e-07	1.05e-05	0	1.45e-06	1.225e-08	0.000475	0	0.0975	1.8e-06	6.75e-05	3e-08	0.1275	0.00525	1.05e-06	0.01075	0	2.5e-06	5.25e-05	3.25e-07	0.0003	6.5e-06	1.3e-06	5.5e-07	1.2e-06	0.00019	3.5e-08	9.5e-07	9.25e-08
7	2.365e-06	0.0010535	3.87e-05	6.45e-08	0.000387	0.000258	5.59e-06	9.675e-07	9.245e-05	0.3655	6.665e-06	5.805e-06	0.00019565	3.44e-06	1.0105e-05	0.0001548	6.235e-07	3.655e-07	4.3e-07	0.0015265	0	3.87e-07	0	1.7415e-07	1.29e-06	9.675e-08	0.0004945	0	0.12255	3.44e-06	8.6e-05	4.3e-07	0.1505	0.00602	1.5695e-06	0.01161	7.31e-08	3.655e-06	6.235e-05	3.01e-07	0.000645	6.45e-06	1.3115e-06	6.665e-07	1.075e-06	0.00020855	2.15e-09	7.525e-07	1.419e-07
8	1.7415e-06	0.0005375	2.795e-05	8.6e-08	0.00258	0.0002795	1.4405e-05	1.0965e-06	0	0.43	3.225e-06	8.17e-06	0.0002365	1.6555e-06	4.945e-05	3.87e-05	7.74e-07	7.31e-08	2.795e-07	0.000817	0	6.665e-07	3.225e-06	5.16e-08	1.8705e-06	1.247e-07	0.000215	9.46e-08	0.1677	5.16e-06	0.0001333	1.935e-08	0.18275	0.00731	1.0535e-07	0.008815	7.095e-08	4.945e-06	6.45e-05	0	0.0016985	1.72e-06	1.075e-07	8.6e-07	7.525e-08	0.000516	6.235e-09	0	2.795e-07
9	1.376e-06	0.002365	3.225e-05	2.15e-07	0.00473	0.0006665	2.58e-05	7.095e-07	0	0.8815	6.235e-06	2.58e-05	0.0005805	1.118e-05	6.665e-05	0.00015265	1.806e-06	9.89e-07	5.59e-07	0.00301	1.8705e-07	1.978e-06	0	5.59e-08	3.01e-06	4.085e-07	0.000602	2.795e-08	0.1806	1.8275e-05	0.0002365	6.235e-08	0.3655	0.015695	1.419e-06	0.01161	8.385e-08	1.0535e-05	9.03e-05	2.795e-08	0.004085	1.3545e-05	1.9565e-07	2.58e-06	0	0.000688	1.9995e-08	0	1.763e-07
10	4.085e-07	0.00602	6.665e-06	1.505e-07	0.00989	0.006665	3.655e-05	6.45e-07	0	1.2685	1.1395e-05	4.515e-05	0.001032	1.0965e-06	3.01e-05	0.000301	3.01e-06	1.677e-06	1.0105e-06	0.004085	1.849e-07	3.01e-06	0	3.655e-07	2.58e-06	4.945e-07	0.0001505	1.3115e-08	0.1763	3.01e-05	0.0002107	7.31e-08	0.559	0.0258	7.525e-06	0.01806	6.88e-08	1.5265e-05	0.00020855	1.075e-07	0.0011395	1.204e-05	1.032e-06	4.515e-06	2.365e-08	0.000516	0	0	0
11	0.0002415	0.3465	0.0004095	7.98e-05	0.00357	0.04305	0.0003885	0.0001785	0	4.725	0.000147	0.01155	0.010395	0.000966	4.62e-05	0.0903	0.001365	0.000756	0.000336	6.3	2.52e-05	0.00147	7.77e-05	4.2e-05	5.565e-05	0.0002835	0.000714	2.1e-08	0.126	0.00714	9.87e-05	4.935e-05	1.155	0.0336	0.00882	136.5	7.35e-05	0.007665	0.001575	4.095e-07	0.168	0.00252	#VALUE!	0.00168	1.365e-06	0.000294	1.785e-05	1.05e-06	1.05e-07
12	0.00021	0.1155	0.00126	8.4e-06	0.00462	0.0315	4.41e-05	8.715e-05	0.00042	1.155	3.78e-05	0.001365	0.001155	0.0007665	2.73e-05	0.0105	0.000168	9.24e-05	3.465e-05	0.7455	2.415e-05	0.0001785	0.000147	5.46e-05	5.355e-05	3.465e-05	0.0005775	6.3e-08	0.189	0.000966	0.000168	8.085e-06	0.2205	0.004515	0.00147	409.5	4.83e-05	0.000924	0.000756	2.625e-06	0.09975	0.000378	2.1e-05	0.00021	9.345e-07	0.0002835	1.995e-06	9.135e-07	3.15e-07
13	5.985e-07	0.09975	0.0006405	3.465e-07	0.00147	0.00231	1.995e-05	3.885e-05	0.000378	0.5775	9.87e-05	0.000609	0.000336	0.000714	4.62e-05	0.002625	6.195e-05	3.99e-05	1.47e-05	0.2205	2.52e-05	5.985e-05	0	6.09e-05	1.365e-06	1.26e-05	0.000693	2.1e-08	0.1785	0.0004305	0.000336	4.41e-06	0.05775	0.00126	0.0004305	399	7.245e-05	0.0004515	0.0006195	1.26e-06	0.04515	0.000168	6.3e-06	0.000105	3.15e-07	0.0003045	5.25e-07	4.725e-07	0
14	7.056e-05	0.006048	0.0001848	1.2096e-05	0.0011592	0.000252	2.184e-06	1.0752e-05	4.872e-05	0.06048	1.1088e-06	0.000168	0.00012264	0.00010752	6.216e-06	0.0006552	1.848e-05	1.0752e-05	4.368e-06	0.04704	3.696e-06	2.016e-05	3.36e-05	1.176e-05	1.512e-05	3.696e-06	0.0003528	-1.3608e-09	0.03528	9.576e-05	0.00014784	7.392e-07	0.015624	0.00042	0.0001008	53.76	3.696e-05	0.00010416	6.048e-05	1.68e-08	0.0168	2.016e-05	-1.848e-08	2.352e-05	2.016e-07	6.216e-05	1.1256e-08	-1.1592e-06	2.52e-08
15	9.07399e-05	0.00674125	0.000421424	2.12805e-05	0.00086582	0.000174198	5.08311e-06	1.76892e-05	3.255e-05	0.031557	1.06171e-05	0.000294488	0.000134362	0.000101971	2.74795e-06	0.00106257	3.95829e-05	1.95209e-05	9.93022e-06	0.0706447	6.33115e-05	4.30904e-05	0.000166637	1.84824e-05	3.11761e-05	8.22775e-06	0.000106264	-5.5025e-08	0.015366	0.000177754	6.72721e-05	1.37675e-06	0.0314799	0.000827072	0.000121379	19.3768	3.57488e-05	0.000219821	0.000109853	8.45962e-08	0.0500219	3.93102e-05	8.10951e-07	4.59056e-05	1.35363e-06	2.62236e-05	1.20476e-07	2.15489e-07	1.64235e-07
16	3.69953e-05	0.00727626	0.000232159	4.71987e-06	0.000736114	0.000103924	2.46757e-06	1.19961e-05	2.7641e-05	0.0232123	3.02525e-06	0.000168117	0.000104715	5.09604e-05	6.9236e-07	0.00102704	2.42878e-05	1.33369e-05	6.87844e-06	0.0626747	4.99599e-06	3.01507e-05	2.95235e-05	1.12943e-05	6.80905e-06	4.55431e-06	2.95573e-05	2.06942e-07	0.00596981	0.000103241	0.000227836	7.02409e-07	0.0195049	0.000527548	4.27969e-05	4.92097	1.11069e-05	0.000130485	2.65027e-05	9.51048e-09	0.0230343	2.82536e-05	7.6616e-07	2.72567e-05	1.44597e-07	8.02338e-06	5.02037e-08	1.07157e-06	1.74838e-07
17	3.87e-05	0.0301	0.000301	5.805e-06	0.001118	0.000387	2.58e-06	4.945e-05	2.967e-05	0.0473	3.44e-06	0.000473	0.00020425	5.59e-05	3.01e-06	0.002365	5.59e-05	2.58e-05	1.29e-05	0.258	2.15e-07	6.235e-05	3.225e-05	1.3115e-05	7.955e-06	9.89e-06	0.0001161	0	0.016985	0.000258	8.815e-05	1.4835e-06	0.0258	0.001161	4.945e-05	6.02	9.675e-06	0.0003225	5.375e-05	0	0.03225	0.00011825	4.3e-06	6.45e-05	1.4835e-06	2.365e-05	2.064e-08	2.365e-08	0
18	3.1175e-05	0.0216075	0.000258	4.73e-06	0.0017415	0.00023435	2.365e-06	4.1925e-05	5.461e-05	0.048375	3.01e-06	0.00039775	0.000181675	4.73e-05	2.15e-06	0.00201025	4.6225e-05	2.20375e-05	1.1825e-05	0.192425	1.72e-06	5.59e-05	3.01e-05	1.419e-05	9.03e-06	8.385e-06	0.000112875	1.8275e-08	0.01376	0.00020855	0.000117175	1.29e-06	0.0228975	0.000774	8.17e-05	6.5575	7.31e-06	0.0002795	4.945e-05	1.72e-08	0.0211775	9.03e-05	4.515e-06	5.59e-05	1.23625e-06	1.77375e-05	5.6545e-08	4.085e-08	0
19	2.2e-05	0.0122	0.0002	3.4e-06	0.0022	7.6e-05	2e-06	3.2e-05	7.4e-05	0.046	2.4e-06	0.0003	0.000148	3.6e-05	1.2e-06	0.00154	3.4e-05	1.7e-05	1e-05	0.118	3e-06	4.6e-05	2.6e-05	1.42e-05	9.4e-06	6.4e-06	0.000102	3.4e-08	0.0098	0.000148	0.000136	1.02e-06	0.0186	0.00036	0.000106	6.6	4.6e-06	0.00022	4.2e-05	3.2e-08	0.0094	5.8e-05	4.4e-06	4.4e-05	9.2e-07	1.1e-05	8.6e-08	5.4e-08	0
20	2.57009e-05	0.0105462	0.00014348	2.9021e-06	0.00241316	7.06547e-05	1.81673e-06	3.29461e-05	0.00085157	0.0380824	1.97924e-06	0.000264109	0.000118801	3.13623e-05	1.09264e-06	0.00137812	2.94375e-05	1.48074e-05	8.83652e-06	0.100942	2.22881e-06	3.91677e-05	2.16799e-05	1.27146e-05	1.05956e-05	5.87459e-06	0.00016189	8.7987e-08	0.00863493	0.000121901	0.000162675	8.58072e-07	0.0153659	0.000318549	9.17632e-05	6.052	3.60419e-06	0.000180012	3.9184e-05	7.37731e-08	0.00752237	6.18713e-05	3.63992e-06	3.66915e-05	6.60968e-07	1.03459e-05	7.78213e-08	1.92646e-07	7.22938e-08
21	3.16242e-05	0.00909045	8.2001e-05	2.44909e-06	0.00280475	6.7927e-05	1.69045e-06	3.58865e-05	0.00185014	0.0304425	1.57083e-06	0.000234423	8.9455e-05	2.7377e-05	1.02021e-06	0.00125433	2.54402e-05	1.29221e-05	7.88904e-06	0.0855033	1.40461e-06	3.29159e-05	1.75601e-05	1.15824e-05	1.26332e-05	5.5486e-06	0.000244008	1.58879e-07	0.00767461	9.65208e-05	0.000204148	7.06107e-07	0.0122349	0.000284996	7.92847e-05	5.70794	2.5792e-06	0.00014076	3.7853e-05	1.28934e-07	0.005629	6.9959e-05	2.90564e-06	2.97225e-05	3.79391e-07	1.0104e-05	7.20102e-08	3.72904e-07	1.64763e-07
22	2.01638e-05	0.00630376	5.20442e-05	2.27674e-06	0.00239017	5.16001e-05	7.04828e-06	2.07087e-05	0.000851552	0.0207035	2.84901e-06	0.00012799	5.69949e-05	2.56318e-05	8.65503e-07	0.000731621	1.34999e-05	6.92466e-06	4.48504e-06	0.048776	1.71192e-06	1.78181e-05	1.06161e-05	6.38769e-06	1.02863e-05	2.92842e-06	0.000142823	1.79239e-07	0.00749349	5.40051e-05	0.000207921	3.91695e-07	0.00740627	0.000223401	5.01242e-05	4.55626	1.33354e-06	7.75356e-05	4.58286e-05	1.28392e-07	0.00529926	4.0025e-05	1.71301e-06	1.62543e-05	5.14192e-07	1.1057e-05	1.48498e-07	6.51689e-07	7.34646e-07
23	9.94571e-06	0.00380796	2.53401e-05	2.10732e-06	0.00200727	3.68604e-05	1.16938e-05	7.22399e-06	-3.1558e-05	0.0119918	3.94794e-06	3.35683e-05	2.80544e-05	2.38957e-05	7.22827e-07	0.000267071	2.91389e-06	1.60632e-06	1.46204e-06	0.0161565	1.96793e-06	4.42677e-06	4.43757e-06	1.77809e-06	8.14467e-06	6.05685e-07	5.28863e-05	1.95675e-07	0.00727472	1.62642e-05	0.000209571	1.12655e-07	0.00310973	0.000167565	2.4134e-05	3.50923	2.29754e-07	2.14338e-05	5.24615e-05	1.2689e-07	0.00496759	1.34367e-05	6.52739e-07	4.30545e-06	6.28379e-07	1.18049e-05	2.14434e-07	8.91133e-07	1.22888e-06
Cell 3	Ag	Al	As	Au	B	Ba	Be	Bi	Br	Ca	Cd	Ce	Co	Cr	Cs	Cu	Dy	Er	Eu	Fe	Ga	Gd	Ge	Hf	Hg	Ho	I	Ir	K	La	Li	Lu	Mg	Mn	Mo	Na	Nb	Nd	Ni	Os	P	Pb	Pd	Pr	Pt	Rb	Re	Rh	Ru
Leaching cycle	mg	mg	mg	mg	mg	mg	mg	mg	mg	mg	mg	mg	mg	mg	mg	mg	mg	mg	mg	mg	mg	mg	mg	mg	mg	mg	mg	mg	mg	mg	mg	mg	mg	mg	mg	mg	mg	mg	mg	mg	mg	mg	mg	mg	mg	mg	mg	mg	mg
0	1.475e-06	0.00025	7.75e-05	8.75e-05	0.00325	0.000375	2.075e-06	1.6e-07	#VALUE!	0.9	3.25e-06	9e-07	0.0001125	#VALUE!	3.5e-05	1.175e-05	2.4e-07	1.3e-07	3.75e-08	5e-06	1.8e-06	3.25e-07	#VALUE!	0	1.275e-06	1.2e-08	5.75e-05	1.175e-09	0.475	5e-07	8.25e-05	4.75e-08	0.4	0.00725	4.25e-05	0.2275	4.25e-08	4.75e-07	2.5e-05	2.75e-08	0.000245	1.3e-06	3.5e-07	1.45e-07	4e-07	0.00055	1.8e-07	3e-08	6.25e-08
1	5.25e-07	0.00325	6.5e-05	6e-07	0.000775	0.0002025	3.75e-06	3e-07	0.000525	0.35	1.45e-06	4.5e-06	9.25e-05	0	1.2e-05	0.00013	7e-07	4e-07	6.25e-08	0.000325	0	6.75e-07	0	1.25e-07	2.225e-06	1.3e-07	0.000325	0	0.175	2.5e-06	8.5e-05	1.45e-08	0.15	0.00375	4.25e-06	0.06	0	2.4e-06	7.75e-05	1.25e-07	0.0004	7.25e-06	0	5.5e-07	4.75e-07	0.0002375	1.1e-08	3.5e-06	6.75e-07
2	2.125e-06	0.0012	5.25e-05	4.9e-07	0.000825	0.0003	5.75e-06	1.075e-07	0	0.375	5.5e-06	3e-06	0.00017	0	1.1e-05	4.5e-05	3.75e-07	1.575e-07	4.5e-07	0.00155	0	2.75e-07	0	6.5e-08	2.75e-06	6.75e-08	0.00075	0	0.1625	1.875e-06	7.75e-05	3.5e-07	0.15	0.005	4.75e-06	0.03	0	1.825e-06	5.25e-05	5.5e-08	0.000175	1.225e-05	1.325e-06	2.75e-07	2.5e-06	0.0002375	1.3e-08	1.225e-06	3e-07
3	1.85e-07	0.00125	3.5e-05	4.5e-07	0.0001425	0.00035	4.5e-06	4e-07	#VALUE!	0.6	3e-06	6.25e-06	0.0002325	2.5e-05	1.4e-05	0.0001425	7.25e-07	4.25e-07	1.25e-07	0.002325	0	5.75e-07	#VALUE!	3.75e-08	5.75e-07	1e-07	6.25e-05	9.5e-08	0.1975	3.75e-06	7e-05	1.15e-07	0.25	0.008	1e-05	0.0275	1.525e-08	3.5e-06	6.25e-05	9.75e-08	0.00025	1.025e-05	2.4e-07	8.5e-07	0	0.000275	4.25e-08	1.75e-07	0
4	0	0.001275	8e-05	3.75e-07	0.000775	0.000475	8e-06	3.5e-07	0	0.475	5e-06	1e-05	0.00025	0	1.675e-05	0.0001275	1.55e-06	5e-07	2.75e-06	0.00325	0	3.25e-06	6e-06	2.075e-07	2.125e-06	7.5e-07	0.0004	0	0.1475	9.5e-06	8e-05	1.425e-07	0.1925	0.00725	5.75e-06	0.02075	0	7.25e-06	7e-05	0	0.00021	9.5e-06	1.125e-06	5.25e-06	2.75e-06	0.00025	1.6e-07	9.25e-07	0
5	5.5e-07	0.000625	1.325e-05	8e-07	0	0.00025	3.75e-06	2.75e-07	#VALUE!	0.375	2.35e-06	3.75e-06	0.0001825	#VALUE!	1e-05	0.000275	2.3e-07	1.725e-07	2.425e-07	0.000725	0	6.75e-07	#VALUE!	0	4.75e-07	5.25e-08	6.5e-05	0	0.1275	2e-06	6.25e-05	9.5e-08	0.165	0.0055	4.75e-06	0.005	1e-07	1.55e-06	3.25e-05	6.25e-08	9e-05	1.2e-05	4.75e-08	5e-07	0	0.0002025	3.25e-08	1.25e-07	0
6	1.95e-08	0.000825	2.75e-05	7.5e-07	0.001675	0.000275	7e-06	2.025e-07	3.5e-05	0.4	7.25e-06	2.15e-06	0.0002325	0	1.175e-05	5.25e-05	4.5e-07	6.25e-07	1.35e-06	0.00155	0	4.5e-07	0	0	0	5.75e-08	0.00055	0	0.12	1.025e-06	9.5e-05	8.5e-07	0.15	0.00625	7.75e-06	0.018	0	1.075e-06	7e-05	1.45e-07	0.0004	4.5e-06	7.5e-07	2.75e-07	2.275e-06	0.0002125	3.75e-11	9.25e-07	0
7	1.118e-06	0.001204	1.5695e-05	2.15e-07	0.0004085	0.000301	7.525e-06	2.365e-07	3.225e-05	0.5375	4.73e-06	8.385e-06	0.000301	0	1.2255e-05	5.805e-05	7.955e-07	4.73e-07	1.1825e-07	0.000903	0	1.4405e-06	0	0	4.73e-07	1.9565e-07	0.0002365	0	0.1333	6.665e-06	8.6e-05	6.02e-08	0.215	0.00903	3.44e-06	0.01247	0	3.655e-06	5.59e-05	4.3e-07	0.0002365	6.235e-06	1.0105e-06	7.74e-07	1.0535e-06	0.0002365	0	4.515e-07	1.9135e-08
8	5.16e-07	0.0007525	3.01e-05	4.515e-07	0.003655	0.000301	1.9565e-05	4.3e-07	0	0.516	5.16e-06	7.525e-06	0.000301	4.73e-06	5.16e-05	4.515e-05	7.31e-07	4.3e-07	3.01e-07	0.001247	0	7.955e-07	0	0	2.58e-06	4.3e-08	0.0010535	1.4405e-09	0.1763	4.73e-06	0.00016555	1.677e-08	0.21285	0.008815	2.58e-06	0.011395	1.3115e-07	3.225e-06	6.665e-05	7.74e-08	0.0006235	2.58e-06	1.2685e-07	1.0105e-06	1.5265e-07	0.0005375	0	1.677e-07	2.064e-07
9	1.333e-08	0.002365	2.15e-06	0	0.00473	0.000602	3.01e-05	3.225e-07	0	0.86	6.88e-06	2.795e-05	0.0006665	8.815e-07	7.095e-05	0.00011395	1.763e-06	1.118e-06	6.235e-07	0.002795	0	1.978e-06	0	3.01e-08	8.385e-07	2.58e-07	0.000473	0	0.1892	1.72e-05	0.000215	3.655e-08	0.3655	0.01591	1.4835e-06	0.01376	0	1.161e-05	0.00012255	1.677e-07	0.0010535	1.0965e-05	4.515e-07	2.795e-06	0	0.0007095	1.5265e-08	0	1.8705e-08
10	4.73e-08	0.004515	5.375e-06	0	0.0086	0.006665	4.515e-05	1.3115e-07	0	1.376	1.0965e-05	5.375e-05	0.001075	5.59e-06	3.44e-05	0.0005375	3.87e-06	2.15e-06	7.525e-07	0.003655	0	4.085e-06	0	1.2255e-07	1.892e-06	9.03e-07	0	1.0105e-08	0.1677	3.225e-05	0.0002365	1.0535e-07	0.5375	0.0258	9.675e-07	0.017845	8.6e-08	2.365e-05	0.0001935	3.01e-08	0.000387	1.075e-05	1.032e-06	5.16e-06	0	0.000559	2.795e-08	0	1.419e-07
11	0.000105	0.0945	0.001785	0.0001155	0.002625	0.01575	1.26e-05	8.4e-05	4.2e-05	1.995	2.52e-05	0.0001575	0.000231	0.000147	3.045e-05	0.0042	1.575e-05	9.975e-06	1.05e-06	0.03045	4.83e-05	1.365e-05	3.36e-05	1.155e-05	1.47e-05	3.465e-06	0.0005775	0	0.21	9.66e-05	8.82e-05	1.365e-06	0.05775	0.001155	0.00042	462	1.785e-05	0.0001155	0.0001365	7.245e-07	0.05145	0.000294	4.2e-06	2.31e-05	3.57e-06	0.0003045	8.61e-08	1.995e-07	5.355e-07
12	6.0375e-05	0.1495	0.0008625	7.6475e-05	0.0027025	0.013225	2.07e-05	0.000115	0.0001955	1.725	8.3375e-05	0.00046	0.0001725	0.0005865	4.83e-05	0.0018975	3.1625e-05	2.2425e-05	4.255e-06	0.09085	4.83e-05	2.5875e-05	7.7625e-05	5.5775e-05	9.0275e-06	7.1875e-06	0.000851	5.175e-08	0.2415	0.00025875	0.00041975	3.2775e-06	0.03565	0.0014375	0.00044275	569.25	6.7275e-05	0.00024725	0.00038525	3.1625e-06	0.02415	0.0003565	5.175e-06	5.8075e-05	6.9e-07	0.000391	1.5525e-07	2.116e-07	3.3925e-07
13	1.0542e-06	0.1506	0.0006777	4.8945e-07	0.002008	0.005271	2.3845e-05	0.0001255	0.00046435	1.1797	0.00021335	0.00058985	0.00013805	0.00081575	7.1535e-05	0.00091615	3.8905e-05	2.761e-05	6.526e-06	0.1004	5.522e-05	2.6355e-05	0	7.6555e-05	4.267e-07	8.032e-06	0.0013805	0	0.23845	0.0003514	0.00074045	4.1415e-06	0.02008	0.0010793	0.00048945	502	0.000106675	0.0004769	0.00036395	8.534e-07	0.01255	0.0004016	3.765e-06	0.00010291	3.765e-07	0.00038905	1.506e-07	0	0
14	8.7025e-06	0.019175	0.0002655	1.298e-05	0.0013865	0.000531	4.8675e-06	3.6875e-05	0.0001475	0.22125	5.7525e-07	0.00033925	9.145e-05	0.00016225	7.08e-06	0.00016225	3.0975e-05	1.77e-05	7.2275e-06	0.036875	5.1625e-06	3.835e-05	0.0001475	2.065e-05	1.6225e-06	6.0475e-06	0.00025075	-8.26e-08	0.045725	0.00019175	0.000295	1.121e-06	0.033925	0.00098825	0.000128325	64.9	4.8675e-05	0.000236	6.3425e-05	2.8025e-08	0.007965	7.2275e-05	1.9175e-06	4.72e-05	4.72e-07	7.67e-05	1.04725e-07	-1.18e-06	-6.49e-08
15	3.55677e-05	0.0151725	0.000589082	2.18971e-05	0.000970308	0.000315033	1.22123e-05	4.4235e-05	0.00013896	0.0674919	1.10602e-05	0.000691428	0.000160492	0.000121197	3.45378e-06	0.000276596	6.448e-05	3.62768e-05	1.8359e-05	0.0553898	4.89206e-05	8.27051e-05	0.000216673	2.8749e-05	9.67457e-06	1.37344e-05	0.000151695	-2.99536e-08	0.0224377	0.000392984	0.000125265	2.52465e-06	0.0537573	0.00186477	0.000374291	27.3156	5.22042e-05	0.000465445	0.000113297	-9.8816e-08	0.0103815	9.34318e-05	-1.79104e-06	0.000103899	3.48454e-07	3.53378e-05	1.05719e-07	-2.48386e-07	1.23258e-08
16	3.83252e-05	0.0102595	0.000340368	1.26513e-05	0.000881274	0.00014057	4.47688e-06	2.28926e-05	6.63175e-05	0.0336757	2.38093e-06	0.00043842	0.000100724	8.72352e-05	9.61754e-07	0.000169522	3.94551e-05	2.06455e-05	1.21543e-05	0.037046	6.36315e-06	5.07422e-05	0.000126254	1.829e-05	6.65679e-06	8.0685e-06	5.49403e-05	3.26177e-08	0.00790893	0.000219887	0.00030409	1.4194e-06	0.0271159	0.00132373	0.000215388	7.80927	3.32259e-05	0.000283615	6.71824e-05	4.914e-09	0.00177087	4.45292e-05	2.394e-06	5.9745e-05	2.66175e-07	1.20375e-05	3.82725e-09	9.61403e-07	9.56485e-08
17	4.05e-05	0.00675	0.0001395	7.65e-06	0.00087	2.7e-05	0	1.65e-05	3.24e-05	0.0165	1.32e-07	0.000165	3.9e-05	4.95e-05	6.9e-07	0.0001095	1.365e-05	6.45e-06	4.05e-06	0.018	4.2e-06	1.65e-05	1.275e-05	6.6e-06	2.1e-06	2.25e-06	8.1e-05	0	0.0057	8.1e-05	8.7e-05	4.2e-07	0.00555	0.00027	0.000195	3.75	1.08e-05	0.0001065	3.9e-05	9.6e-08	0.000435	3.15e-05	1.65e-06	2.1e-05	4.35e-08	9.75e-06	3e-09	0	0
18	4.7e-05	0.0068	0.000136	9.3e-06	0.00156	3.1e-05	2.3e-07	1.75e-05	0.0001516	0.036	4.98e-07	0.000159	3.8e-05	4.4e-05	1.16e-06	0.000115	1.32e-05	6.2e-06	4.2e-06	0.0156	4.3e-06	1.73e-05	2.95e-05	6.6e-06	3.4e-06	2.27e-06	9.3e-05	7.1e-09	0.0091	7.5e-05	0.000124	4.1e-07	0.0053	0.000244	0.00031	5.2	8.4e-06	0.000105	3.41e-05	6.5e-08	0.00065	3.3e-05	1.46e-06	2.04e-05	6.39e-07	1.33e-05	2.3e-08	8.4e-09	0
19	4e-05	0.0046	8.6e-05	8.4e-06	0.00196	2.6e-05	4.6e-07	1.3e-05	0.00026	0.05	8.2e-07	9.8e-05	2.4e-05	2.2e-05	1.4e-06	8.4e-05	8.2e-06	3.8e-06	3e-06	0.0072	3e-06	1.26e-05	4.2e-05	4.4e-06	4e-06	1.54e-06	7.8e-05	1.42e-08	0.0106	4.2e-05	0.000132	2.6e-07	0.0032	0.000128	0.00036	5.4	2.4e-06	6.8e-05	1.62e-05	2e-09	0.00072	2.4e-05	7.2e-07	1.28e-05	1.22e-06	1.36e-05	4.2e-08	1.68e-08	0
20	2.61661e-05	0.00347597	7.64124e-05	6.6701e-06	0.0024478	2.65322e-05	5.44207e-07	1.03348e-05	0.000794033	0.0386275	4.1e-07	7.42263e-05	1.84265e-05	1.77626e-05	1.47162e-06	9.51828e-05	5.68353e-06	2.9871e-06	2.40748e-06	0.00488604	3.41968e-06	9.35076e-06	2.82921e-05	3.31171e-06	3.99374e-06	1.15445e-06	0.000112953	3.07196e-08	0.00891365	3.06306e-05	0.000152268	2.18823e-07	0.00283524	0.000120392	0.000439644	5.54091	1.46194e-06	5.01635e-05	1.65903e-05	1e-09	0.000654673	1.9059e-05	9.09064e-07	9.99384e-06	1.01424e-06	1.61028e-05	8.71746e-08	1.68953e-07	3.41634e-08
21	1.1099e-05	0.00211675	6.01423e-05	4.44617e-06	0.00264203	2.4358e-05	5.65572e-07	6.9026e-06	0.00119526	0.0245294	0	4.54074e-05	1.15677e-05	1.21727e-05	1.38892e-06	9.57291e-05	2.85036e-06	1.95679e-06	1.63346e-06	0.00231487	3.45543e-06	5.49138e-06	1.31258e-05	2.00108e-06	3.58873e-06	6.92002e-07	0.000133116	4.25154e-08	0.00650457	1.73351e-05	0.000155282	1.59881e-07	0.00222344	0.000101506	0.000467359	5.11364	4.7149e-07	2.90943e-05	1.52825e-05	0	0.000530411	1.27061e-05	9.88315e-07	6.46891e-06	7.2764e-07	1.67451e-05	1.19114e-07	2.88995e-07	6.14941e-08
22	6.55431e-06	0.00129824	4.99432e-05	3.03877e-06	0.00273757	2.16382e-05	2.58132e-06	4.47474e-06	0.000776256	0.021236	1.35913e-06	3.12414e-05	1.35689e-05	1.7461e-05	1.41094e-06	7.12197e-05	2.07545e-06	1.4053e-06	1.46247e-06	0.00154371	2.85516e-06	3.6987e-06	1.58678e-05	1.45538e-06	2.21819e-06	4.84548e-07	0.000101821	1.00671e-07	0.00601447	1.20799e-05	0.000187755	1.24215e-07	0.00196901	8.29938e-05	0.000396964	4.87563	3.43844e-07	2.06997e-05	1.44173e-05	7.42906e-08	0.00195215	8.38171e-06	8.83038e-07	4.4961e-06	6.14209e-07	1.62791e-05	8.88947e-08	5.1058e-07	4.96684e-07
23	7.76436e-07	0.000244525	3.30616e-05	1.13734e-06	0.00253954	1.62119e-05	4.53422e-06	1.27993e-06	0.000224447	0.015217	2.71826e-06	1.20303e-05	1.42847e-05	2.13968e-05	1.27864e-06	3.60737e-05	9.83827e-07	6.36386e-07	1.10998e-06	0.000515337	1.87095e-06	1.29588e-06	1.71515e-05	6.87335e-07	4.4889e-07	2.00205e-07	5.57358e-05	1.54103e-07	0.00480165	4.8986e-06	0.000202975	7.07847e-08	0.00146753	5.3203e-05	0.00027464	4.06944	1.6381e-07	9.07239e-06	1.1854e-05	1.48581e-07	0.00331496	2.6455e-06	6.67948e-07	1.80451e-06	4.19929e-07	1.39525e-05	4.54402e-08	7.00054e-07	9.25042e-07
Cell 4	Ag	Al	As	Au	B	Ba	Be	Bi	Br	Ca	Cd	Ce	Co	Cr	Cs	Cu	Dy	Er	Eu	Fe	Ga	Gd	Ge	Hf	Hg	Ho	I	Ir	K	La	Li	Lu	Mg	Mn	Mo	Na	Nb	Nd	Ni	Os	P	Pb	Pd	Pr	Pt	Rb	Re	Rh	Ru
Leaching cycle	mg	mg	mg	mg	mg	mg	mg	mg	mg	mg	mg	mg	mg	mg	mg	mg	mg	mg	mg	mg	mg	mg	mg	mg	mg	mg	mg	mg	mg	mg	mg	mg	mg	mg	mg	mg	mg	mg	mg	mg	mg	mg	mg	mg	mg	mg	mg	mg	mg
0	3e-06	0.0005	9.75e-05	5e-05	0.0055	0.00045	3.5e-06	1.075e-07	#VALUE!	0.9	1.325e-06	1.2e-06	0.000155	#VALUE!	4.25e-05	1.05e-05	2.375e-07	2.025e-07	2.075e-07	0.0001925	7.25e-07	8e-07	#VALUE!	0	3e-06	4.25e-08	7.25e-05	0	0.575	4.75e-07	9.75e-05	3.75e-08	0.4	0.007	1.675e-05	0.2475	8.75e-08	9.5e-07	5e-05	0	0.00025	3.25e-06	3e-08	1.75e-07	7.25e-07	0.000625	1.675e-07	6.5e-08	0
1	5.75e-07	0.00275	4.5e-05	1.25e-06	0.000725	0.0003	7e-06	9.25e-08	0.000675	0.4	1.625e-06	4.25e-06	0.000145	1.775e-05	1.45e-05	8.25e-05	6e-07	3.75e-07	0	0.000775	0	4e-07	0	1.1e-07	1.85e-06	9.25e-08	0.00025	3e-08	0.2075	2.425e-06	0.0001075	1.325e-07	0.1675	0.0045	0	0.0625	0	1.4e-06	8.5e-05	0	0.000875	4.25e-06	0	8.5e-07	4.5e-07	0.0003	0	2.75e-06	2.45e-07
2	6e-07	0.001	5e-05	7.5e-07	0.000725	0.000375	1.15e-05	4.25e-08	2.325e-05	0.35	4e-06	8.25e-07	0.0002075	7e-07	1.475e-05	8e-06	3.25e-07	4.75e-08	8.75e-07	0.000975	5.75e-07	3.5e-07	0	0	1.6e-06	3e-08	0.00065	0	0.185	8.75e-07	9.25e-05	0	0.1425	0.00475	7.5e-07	0.0275	8.75e-08	1.675e-06	8.25e-05	5e-07	0.0001	9.25e-06	8e-07	1.525e-07	1.825e-06	0.000275	0	1.275e-06	1.725e-07
3	1e-06	0.0009	4.75e-05	7.5e-07	0	0.00045	1e-05	1.375e-07	#VALUE!	0.475	3.25e-06	3e-06	0.00025	#VALUE!	1.45e-05	3.75e-05	1.525e-07	2.225e-07	8e-08	0.00115	0	4e-07	#VALUE!	6e-08	4.75e-07	2.5e-08	5.5e-05	3.25e-08	0.205	1.425e-06	8.25e-05	4.75e-08	0.215	0.0065	2.225e-06	0.02	1.475e-08	1.5e-06	6e-05	0	0.0001775	9e-06	0	3e-07	3.5e-07	0.0003	1.575e-08	1.7e-07	0
4	1e-06	0.0009	4.75e-05	7.5e-07	0	0.00045	1e-05	1.375e-07	#VALUE!	0.475	3.25e-06	3e-06	0.00025	#VALUE!	1.45e-05	3.75e-05	1.525e-07	2.225e-07	8e-08	0.00115	0	4e-07	#VALUE!	6e-08	4.75e-07	2.5e-08	5.5e-05	3.25e-08	0.205	1.425e-06	8.25e-05	4.75e-08	0.215	0.0065	2.225e-06	0.02	1.475e-08	1.5e-06	6e-05	0	0.0001775	9e-06	0	3e-07	3.5e-07	0.0003	1.575e-08	1.7e-07	0
5	4.25e-07	0.000675	1.925e-05	6e-07	0	0.0004	1.1e-05	3e-07	#VALUE!	0.375	2.05e-06	2.75e-06	0.00025	#VALUE!	1.125e-05	0.00012	4.25e-07	7e-08	6.25e-07	0.0013	0	2.475e-07	#VALUE!	0	1.675e-06	4.25e-08	6.25e-05	1.075e-07	0.1375	1.575e-06	7.25e-05	7e-08	0.1675	0.00575	8.25e-07	0.005	7.5e-08	2.15e-06	5.25e-05	1.425e-08	0.0001375	1.05e-05	0	3e-07	0	0.000225	2.75e-08	3.25e-08	0
6	3.75e-07	0.001475	1.825e-05	6.75e-07	0.0005	0.00045	1.525e-05	1.95e-07	0	0.375	1.175e-05	4e-06	0.000325	0.0001675	1.4e-05	0.000135	5.25e-07	4.5e-07	1.025e-06	0.0065	0	5.5e-07	0	1.075e-07	1.325e-06	1.3e-07	0.00055	3.75e-09	0.145	3.25e-06	9e-05	2.5e-07	0.16	0.00775	1.05e-06	0.01075	0	2.2e-06	0.00015	7.75e-08	0.000275	1.15e-05	9.325e-07	4.75e-07	8e-07	0.00025	1.825e-08	1.325e-06	5e-08
7	1e-06	0.0020875	3.375e-05	2.125e-07	0.0005125	0.000525	2.3e-05	3.625e-07	2.125e-05	0.475	5.25e-06	8.625e-06	0.000475	0	1.725e-05	8.125e-05	6.5e-07	2.875e-07	3.825e-07	0.0015	0	6.375e-07	2.625e-06	1.0875e-07	3.125e-07	6.25e-08	0.0003625	0	0.15375	5.2e-06	0.0001325	0	0.21375	0.008375	2.7375e-07	0.012	0	3.5e-06	0.00011525	4.75e-08	0.000625	5.875e-06	1.225e-06	5.125e-07	8.875e-07	0.0003125	4.875e-08	7.625e-07	4.5e-08
8	1.25e-06	0.003	2.75e-05	9.5e-07	0.0035	0.0008	8.5e-05	2.5e-07	0	0.75	4.75e-06	1.375e-05	0.000675	0	7.5e-05	0.0001675	1.075e-06	8.75e-07	6.75e-07	0.00185	0	1.625e-06	0	6.25e-08	1.65e-06	1.725e-07	0.0009	9.75e-08	0.24	8e-06	0.0003	8e-09	0.325	0.01375	0	0.01525	0	7.25e-06	0.0001275	5.75e-08	0.0013	8e-06	0	1.975e-06	0	0.000925	2.25e-08	0	0
9	1e-06	0.0085	5e-06	2.4e-07	0.0055	0.00145	0.0001325	2.325e-07	0	1.275	8.5e-06	5.25e-05	0.001275	1.05e-06	9e-05	0.000475	4e-06	1.6e-06	6.25e-07	0.006	0	4e-06	0	3e-08	1.675e-06	5.5e-07	0.0006	1.725e-08	0.25	3.25e-05	0.000375	9e-08	0.55	0.02375	0	0.017	0	2.275e-05	0.0002175	3.75e-08	0.001	1.475e-05	0	6e-06	0	0.000975	7.25e-09	0	0
10	5.5e-07	0.016	1.225e-05	6.25e-07	0.008	0.0055	0.00015	5e-07	0	1.775	1.675e-05	0.00016	0.001975	4.25e-06	5.75e-05	0.000725	9.5e-06	4.5e-06	3e-06	0.00725	0	1.225e-05	0	2.75e-08	1.1e-06	1.875e-06	0.0001175	9.75e-09	0.2225	8.75e-05	0.000375	2.75e-07	0.75	0.035	0	0.01925	9.5e-09	6.5e-05	0.00035	0	0.0012	2e-05	0	1.775e-05	1.65e-07	0.000775	4.75e-08	0	0
11	9.15e-06	0.01095	0.000615	1.5e-08	0.000375	0.000675	1.215e-05	7.5e-05	7.05e-05	0.195	6.15e-05	0.0009	0.00027	6e-05	1.8e-05	0.001035	4.95e-05	2.7e-05	1.29e-05	0.018	4.95e-06	4.8e-05	0	3.6e-06	1.95e-06	1.005e-05	0.00036	0	0.0525	0.0003	1.95e-05	1.41e-06	0.0285	0.00045	3.9e-05	79.5	4.8e-06	0.00042	6.6e-05	2.7e-07	0.018	0.000225	1.35e-06	9.15e-05	1.185e-06	8.7e-05	1.365e-08	0	0
12	3.228e-05	0.025555	0.0014795	5.85075e-05	0.00329525	0.00127102	1.54675e-05	0.00014795	0.00017485	0.558175	3.6315e-06	0.002152	0.00104237	0.000154675	3.0935e-05	0.004035	9.88575e-05	6.11975e-05	2.2865e-05	0.0477475	1.28447e-05	0.000104237	7.46475e-05	8.40625e-06	6.456e-06	2.0175e-05	0.0007532	-4.7075e-08	0.20175	0.000423675	0.000112307	3.766e-06	0.071285	0.0011298	0.00011836	221.925	1.04237e-05	0.000598525	0.00017485	1.25085e-07	0.047075	0.00033625	1.1567e-05	0.000127775	4.842e-06	0.00028245	5.7835e-08	-9.684e-07	1.4526e-07
13	0.000213945	0.0114421	0.00112507	8.15015e-05	0.0023743	0.00035958	1.73326e-05	5.16928e-05	0.000188368	0.171924	8.8919e-06	0.00129236	0.000481119	7.61676e-05	1.14109e-05	0.00357738	5.43539e-05	3.20443e-05	1.6699e-05	0.0262067	3.87588e-05	6.68765e-05	3.80991e-05	1.13115e-05	5.88997e-05	1.09751e-05	0.000208439	-1.25426e-08	0.0627327	0.00030241	5.18423e-05	2.31913e-06	0.0430597	0.000835454	5.43322e-05	83.4091	4.96073e-06	0.000435105	9.76337e-05	-8.45376e-08	0.0327473	0.000109543	-3.73648e-06	9.67914e-05	3.47082e-06	0.000126711	1.24678e-07	-4.01261e-07	1.96345e-08
14	7.54071e-05	0.00512842	0.000286486	1.97017e-05	0.0012778	0.000161229	4.00809e-06	1.3883e-05	7.17322e-05	0.112364	2.39573e-06	0.000730953	0.000150816	3.73091e-05	2.93646e-06	0.000964466	3.13624e-05	1.43825e-05	1.38147e-05	0.014955	3.93158e-06	5.41721e-05	3.96007e-05	9.40223e-06	1.10642e-05	5.62654e-06	6.43926e-05	1.69151e-07	0.0196652	0.000236542	0.000217772	1.09602e-06	0.0356853	0.0010944	1.22059e-05	31.7038	3.68108e-06	0.000391262	3.94545e-05	1.86288e-08	0.0128754	2.71017e-05	8.5405e-07	7.68246e-05	1.10598e-06	3.00752e-05	7.13341e-08	6.47305e-07	1.2144e-07
15	1.17e-05	0.00195	0.000182	4.16e-06	0.001053	1.82e-05	1.248e-06	3.77e-06	3.51e-05	0.0299	5.33e-07	0.000299	6.37e-05	1.56e-05	1.183e-06	0.000169	1.287e-05	5.85e-06	5.98e-06	0.00767	0	2.21e-05	3.64e-06	6.76e-06	2.6e-06	2.21e-06	7.15e-05	0	0.01209	9.49e-05	4.81e-05	3.9e-07	0.01105	0.000806	9.88e-07	7.54	2.34e-06	0.000156	2.47e-05	2.73e-08	0.00195	7.28e-06	1.56e-07	3.12e-05	1.56e-06	1.69e-05	0	0	0
16	1.535e-05	0.00335	0.0002355	6.1e-06	0.00196	3.15e-05	1.795e-06	5.75e-06	0.000115	0.0605	8.3e-07	0.000445	8.3e-05	2.55e-05	1.585e-06	0.000198	1.88e-05	7.7e-06	8.9e-06	0.01145	5.9e-07	3.4e-05	2.53e-05	1.105e-05	3.4e-06	3.1e-06	0.0001235	6e-10	0.01645	0.000128	7.25e-05	4.5e-07	0.01445	0.00085	4.86e-06	10.85	3.15e-06	0.000225	2.945e-05	2.55e-08	0.00255	9.65e-06	2.7e-07	4.45e-05	1.735e-06	2.25e-05	2.45e-08	0	0
17	1.0795e-05	0.003145	0.00016235	4.93e-06	0.001955	2.975e-05	1.4195e-06	4.845e-06	0.0001496	0.06375	7.14e-07	0.0003655	5.78e-05	2.295e-05	1.1475e-06	0.0001156	1.513e-05	5.44e-06	7.31e-06	0.009435	1.003e-06	2.89e-05	3.825e-05	9.945e-06	2.38e-06	2.38e-06	0.00011645	1.02e-09	0.012155	9.35e-05	6.035e-05	2.55e-07	0.010115	0.000391	6.97e-06	8.585	2.295e-06	0.0001785	1.7765e-05	7.65e-09	0.001785	6.885e-06	2.55e-07	3.485e-05	9.095e-07	1.615e-05	4.165e-08	0	0
18	1.10481e-05	0.00323024	0.000173368	4.68975e-06	0.00267227	3.64203e-05	1.2319e-06	5.29663e-06	0.000498337	0.0622192	4.14793e-07	0.000327867	4.84215e-05	2.69633e-05	1.02383e-06	0.000120955	1.39189e-05	4.81776e-06	6.98601e-06	0.00839493	1.49e-06	2.8262e-05	3.21857e-05	7.77155e-06	3.85578e-06	2.32775e-06	0.000120489	4.14814e-08	0.0126505	8.2702e-05	8.06412e-05	2.90306e-07	0.00937451	0.000294478	8.45322e-06	8.38683	2.14237e-06	0.000164863	1.63907e-05	4.20906e-08	0.00180395	8.19577e-06	3.72866e-07	3.16444e-05	9.31008e-07	1.55661e-05	5.98603e-08	1.48348e-07	1.13055e-07
19	8.22159e-06	0.00241542	0.000136269	3.13207e-06	0.00266397	3.31105e-05	6.94571e-07	4.28159e-06	0.00071809	0.0432587	-9.11168e-09	0.000197518	2.52377e-05	2.35608e-05	6.10451e-07	9.26719e-05	8.78303e-06	2.83107e-06	4.70051e-06	0.00497862	1.57499e-06	1.97085e-05	1.695e-05	3.36272e-06	4.29761e-06	1.62356e-06	9.09806e-05	7.15424e-08	0.00962596	4.84785e-05	7.89971e-05	2.45535e-07	0.00599289	0.000112836	7.61814e-06	5.83945	1.38664e-06	0.00010476	1.03962e-05	6.57836e-08	0.00131942	7.25509e-06	3.90016e-07	1.95027e-05	6.93014e-07	1.06156e-05	6.18805e-08	2.59608e-07	1.97846e-07
20	6.40353e-06	0.00172764	0.000137689	2.44012e-06	0.0029017	2.7174e-05	2.39845e-06	3.34984e-06	0.000459579	0.0368017	2.36388e-06	0.00012401	2.88655e-05	2.95602e-05	2.07292e-06	8.74366e-05	5.67103e-06	1.95368e-06	3.15937e-06	0.00335757	1.5129e-06	1.2304e-05	1.30238e-05	2.03762e-06	3.34666e-06	1.11134e-06	7.85197e-05	1.47069e-07	0.00845924	3.08971e-05	9.17305e-05	2.18123e-07	0.00432749	0.000111133	6.96921e-06	4.84844	1.03522e-06	6.69094e-05	6.08e-06	4.21004e-08	0.00376527	7.19839e-06	2.55224e-07	1.24172e-05	7.99143e-07	1.11617e-05	1.9286e-07	4.05701e-07	4.67677e-07
21	3.88076e-06	0.000832832	0.00012743	1.47971e-06	0.00291109	1.83996e-05	4.04279e-06	2.05109e-06	0.000139517	0.0266368	4.73766e-06	3.35714e-05	3.03301e-05	3.35401e-05	3.48307e-06	7.42579e-05	1.8062e-06	8.33616e-07	1.21533e-06	0.00130977	1.31581e-06	3.21018e-06	7.64468e-06	4.24288e-07	2.02734e-06	4.59957e-07	5.82604e-05	2.16464e-07	0.00646743	9.1604e-06	9.76927e-05	1.69664e-07	0.00214841	9.97591e-05	5.6673e-06	3.3569	5.64952e-07	2.00799e-05	6.08e-06	1.27787e-08	0.00609802	6.51983e-06	8.70021e-08	3.66016e-06	8.45872e-07	1.07979e-05	3.18536e-07	5.29541e-07	7.20549e-07

[truncated: 22 more columns]

## Sheet: Main species 
	Cell A			Cell B			Cell C			Cell D
Cycle-	11	13	23	11	13	23	11	13	23	11	13	21
Al(OH)4-	97.9286	96.6811	98.4322	100	100	99.3754	99.9777	99.9777	99.4926	99.0725	100	99.4462
Al(OH)3	1.59253	2.29736	1.26994	0.0114111	0.00626058	0.572364	0.00609462	0.00609462	0.471652	0.810287	0.00516141	0.482215
Al(OH)2+	0.48133	1.01214	0.308657	3.59951e-05	1.33446e-05	0.0618982	1.28096e-05	1.28096e-05	0.0422899	0.125422	9.87161e-06	0.0439754
Fe(OH)3	75.7141	69.1026	78.7317	21.5692	13.2321	84.844	12.9383	12.9383	85.0271	12.5611	11.2102	85.0202
Fe(OH)2+	22.3392	29.707	18.6713	0.0663974	0.0275152	8.95245	0.026535	0.026535	7.44095	4.26151	0.0209238	7.56761
Fe(OH)4-	1.95149	1.21886	2.55824	78.3751	86.7441	6.17385	87.0409	87.0409	7.51679	83.1697	88.776	7.3498
SO4-2	97.6755	97.7624	96.319	88.566	82.0426	99.7027	81.5165	81.5165	99.6274	95.861	79.1014	99.6097
CaSO4	1.36267	1.28515	2.16019	1.01916	0.038642	0.02	0.062409	0.062409	0.0263189	1.78418	0.0601498	0.0499268
MgSO4	0.91805	0.928889	1.47785	0.608751	0.0104433	0.0092448	0	0	0.00452534	0.0255876	0.0241116	0.00718224
NaSO4-	0.01	0	0	9.78282	17.9461	0.302081	18.3795	18.3795	0.370715	2.37029	20.742	0.325689
H4SiO4	99.5661	99.6996	99.4734	61.9499	53.0388	98.8425	53.7141	53.7141	98.5714	99.1556	57.8899	98.5899
H3SiO4-	0.425234	0.291529	0.535858	38.0501	46.9239	1.19225	46.2498	46.2498	1.44454	0.842481	42.0642	1.41285
H2SiO4-2	7.56676e-07	3.5386e-07	1.21715e-06	0.0132094	0.0370992	6.04429e-06	0.0387493	0.0387493	8.95798e-06	3.0302e-06	0.0504358	8.52288e-06
pH	4.8	4.7	4	9.83	10.94	7.1	10.8	10.83	7.1	10.8	9.46	7.4

## Sheet: Field parameters
Leaching cycle	Cell A			Cell B			Cell C			Cell D
	pH	EC	Eh (mV)	pH	EC	Eh (mV)	pH	EC	Eh (mV)	pH	EC	Eh (mV)
0	6	99.2	282	6.5	51.7	265.9	6.5	54.8	255.1	6.6	99.2	239
1	5.74	36.2	278.6	6.18	21.11	249.6	6.12	20.52	274.6	6.026	23.9	274.1
2	5.89	24.8111	291.27	6.16	16.875	226.55	5.985	20.11	207.7	6.09	21.3633	217.6
3	5.77667	28.5	245.4	6.13	20.5733	224.3	5.91667	29.0333	194.8	6.01667	25.8333	199.7
4	5.8325	20.115	262.63	6.06333	17.1567	219.5	5.82333	25.2333	196.24	5.96333	22.4	195.1
5	5.49	23.4667	319.4	5.77333	17.18	262.3	5.59333	20.8233	251.7	5.59333	21.0333	255.9
6	5.46667	27.8667	298.27	5.75	18.9833	252.37	5.7	22.4	229.4	5.54667	22.6	241.33
7	5.48067	32.1667	259.57	5.61	22.4	257.3	5.567	16.52	231.8	5.36	19.3467	258.65
8	5.25667	72	281.1	5.601	39.8	283.8	5.53167	45.4	268.65	5.379	54.3	267.95
9	4.91533	82.1333	295.2	5.54267	74.2	224.55	5.04133	69.6333	256.75	5.011	84.2667	282.5
10	4.846	85.3667	298.8	5.172	88.7333	286.3	5.18867	96.2333	289.3	5.03867	113.6	289.65
11	4.80367	68.4667	274.73	9.83033	4853.33	72.03	10.796	9280	35.3	10.8	1715.2	#DIV/0!
12	4.726	60.2	286.75	10.858	9906.67	28.8	10.839	11360	24.8	9.97933	3316.8	58.9
13	4.702	74.5667	278.6	10.9353	10566.7	19.6	10.8257	11463.3	13.5	9.46067	1658.4	116.75
14	4.626	77.6333	269.4	10.294	2700	64.55	10.2487	2780	60.75	8.59367	6520	141.6
15	4.68233	188.6	284.8	9.172	321.333	142.7	9.19233	286	138.3	8.61433	1213.33	179.4
16	4.59833	45.0667	260.85	9.086	134.567	126.8	7.68633	119.567	146.25	8.25333	386	#DIV/0!
17	4.592	56.8	293.8	7.812	115.5	206.15	7.67967	106.5	212.9	8.44667	231	139.9
18	4.60667	57.7333	298.8	8.15	113.667	190.05	7.75667	94.1333	190	7.95	178.833	94.4
19	4.52667	134.7	279.5	7.85	169	178.8	7.72	150	180.9	7.94	237	#DIV/0!
20	4.41333	119.7	253.6	7.73333	156.1	160.4	7.66333	157.2	185.3	7.52	202.85	#DIV/0!
21	4.4	120.01	280.6	7.71	155.4	198.3	7.64	158.1	187.2	7.4	201.3
22	4.44	108.205	270	7.24	114.8	240	7.23	132.5	210
23	4	96.4	298	7.1	74.2	238.1	7.1	106.9	237.5

## Sheet: Results LA-ICP-MS
		S analysis is really good. Compare 53.35 and 53.05 wt.% for KR1a and KR2a, respectively, with the stoichiometric concentration 53.45 wt.% S in pyrite. This suggests that the ablations were successful.
		Remarks regarding KR1a
		KR1a has 35 ppm Ti with good repeatability. Co is present between 154 and 302 ppm, with high variations in concetration. Ni is mostly sitting around 20 ppm, but with higher local concentrations.
		Cu can be found locally, but is not distributed evenly in any noticable extent. Se is found consistently close to 20 ppm. Te and Pb found together with local high conc of Cu, otherwise not present.
		As is found at single digit ppm level and can be found locally with higher concentration together with Mn, Te and possibly Hg.
		Si is not present in pyrite. Elements with concentrations below 1 ppm are not considered.
		Remarks regarding KR2a
		KR2a has 27 ppm Ti in the pyrite. Co is present between 134 and 308 ppm, with high local variations in concentration. Ni has a concentration in the range of 20 ppm, with somewhat high variation.
		The pyrite contains about 19 ppm Se with low local variations. As is consistently found in concentrations of single digit ppm. The pyrite can contain high local concentration of Cu, which can be associated
		with higher than usual concentrations of As and Ni as well as presence of Zn, Te, and Pb. Mo was found in one ablation, which was associated with Cu and Te as well as possibility of Hg and Pb.
		Si is not present in pyrite. Elements with concentrations below 1 ppm are not considered.
		Keep in mind QA/QC for sulfidic reference material:
		S	OK, slightly underestimated (-14.3%)
		Ti	Unknown! Available in FeS-B, but not MASS-1. Silicate glass reference materials showed poor analyses! Take Ti with a grain of salt.
		Mn	OK
		Co	OK
		Ni	Underestimated (-25.6% of accepted conc)
		Cu	OK
		Zn	Overestimated (+43.3%, but very high conc in reference (21 wt.%), OK in glass)
		As	OK, slightly underestimated (-15.4%)
		Se	OK
		Mo	OK
		Ag	OK, slightly overestimated (15.1%)
		Te	OK
		Hg	OK, slightly overestimated (18.9 %) and somewhat high relative standard deviation
		Pb	OK
		Below: average data, not refined
				S	Ti	Mn	Co	Ni	Cu	Zn	As	Se	Mo	Ag	Sb	Te	Pt	Au	Hg	Pb
		KR1a	Conc. [ppm]	533500	35.1	4.0179	211.65	28.09	18.1623	-1.205	43.625	17.92	0.000724	0.06856	0.09676	9.14146	0.004249	0.001934	0.322	2.18263
			Std.dev [ppm]	14108.5	2.60653	9.6342	47.3946	9.34938	53.616	0.697298	88.1909	3.73679	0.0121871	0.166479	0.265983	19.2378	0.0137136	0.0044215	0.89363	6.14949
		KR2a	Conc. [ppm]	530500	26.71	1.3988	240.79	22.8	25.7382	-0.21	8.759	18.86	15.1477	0.05224	0.0403	6.51913	0.000974	0.002918	0.1698	0.74361
			Std.dev [ppm]	11868	2.2893	2.12859	60.3786	6.07947	60.4251	2.21868	11.3604	2.42825	44.6237	0.102011	0.112455	12.5493	0.00312392	0.00680198	0.420748	1.67552
	ppm
	Sample	Label	Si	S	Ti	Mn	Co	Ni	Cu	Zn	As	Se	Mo	Ag	Sb	Te	Pt	Au	Hg	Pb
	KR1a	KR1a	-15	535000	29.5	0.02	302	42.8	0.071	-0.69	5.48	20.7	-0.0104	0	0.007	0.062	0.0006	0.0006	0.074	-0.0058
	KR1a	KR1a(1)	18	524000	31.3	0.036	173.5	39.6	0.027	-0.43	1.76	19.7	0.014	0.0015	0.011	0.069	0.044	-8e-05	0.065	0.006
	KR1a	KR1a(2)	710	535000	34.9	32	153.8	26.6	2.1	-0.33	286	14	-0.01041	0.55	0.091	60	0.0003	0.0138	3	1.2
	KR1a	KR1a(3)	50	554000	35.3	0.012	220	43	0.089	-1.45	5.32	21	-0.009	-0.0009	0.001	0.056	-0.00379	-0.00027	0.043	0.0034
	KR1a	KR1a(4)	63	545000	35.3	0.011	186.4	19.5	0.112	-1.08	2.97	19.5	-0.01045	0.001	0.0009	0.47	-0.0028	0.00023	0.013	0.0182
	KR1a	KR1a(5)	169	518000	37.4	8.1	265	21.5	179	-0.3	122	8.4	0.026	0.147	0.89	30.6	-0.0005	0.0064	0.096	20.6
	KR1a	KR1a(6)	143	529000	35.9	-0.03	179.7	20.7	0.07	-1.89	1.91	18.1	0.005	-0.0026	-0.0171	0.03	0.003	0.00025	-0.029	-0.0045
	KR1a	KR1a(7)	155	538000	37.3	0.006	155.1	20.2	0.029	-1.84	6.2	18	-0.0081	-0.0028	-0.0098	0.045	-0.00362	-0.00027	-0.024	-0.0061
	KR1a	KR1a(8)	104	551000	38.4	0.026	235	20	0.029	-2.28	3.86	21.1	0.011	-0.0046	0.005	-0.0134	-0.0031	-0.00069	-0.015	-0.0041
	KR1a	KR1a(9)	130	506000	35.7	-0.002	246	27	0.096	-1.76	0.75	18.7	-0.0004	-0.003	-0.0114	0.096	0.0084	-0.00063	-0.003	0.0192
	KR2a	KR2a	-74	520000	22	0.033	252	21.8	0.209	-0.28	3.52	20.7	-0.0079	0.0007	0	0.036	0.0083	0.0019	0.066	0.033
	KR2a	KR2a(1)	-62	510000	24	0.002	179.9	16.1	0.059	-0.86	0.75	19.8	-0.008	0.0004	-0.008	-0.0287	0.0018	-0.00022	0.059	0.0011
	KR2a	KR2a(2)	-10	544000	25.4	0.004	330	19.6	-0.001	-0.18	3.98	19.7	-0.008	-0.0011	-0.001	0.011	-0.0002	-0.00068	0.032	0.0039
	KR2a	KR2a(3)	51	533000	26.1	0.062	228	29.2	0.428	-0.73	3.88	20.3	-0.01033	-0.0012	-0.008	0.015	0.0038	-0.0003	0.019	0.0067
	KR2a	KR2a(4)	76	521000	26.6	0.008	134	15.5	0.02	-1.42	6.2	20.4	-0.01011	-0.001	-0.015	0.013	-0.00168	-0.00046	-0.028	0.0052
	KR2a	KR2a(5)	45	541000	27.5	-0.021	266	20.5	0.003	-1.59	3.94	20.8	0	0.0004	-0.002	0.005	0.003	-0.00062	0.041	0.0022
	KR2a	KR2a(6)	106	546000	28.9	0.6	167	25.2	56	-0.69	6.4	16.3	149	0.266	0.062	31	-0.00172	0.0224	1.42	1.35
	KR2a	KR2a(7)	111	518000	27.9	3.1	289	36.9	200	6.3	41.3	12.6	2.5	0.246	0.372	32.2	-0.00167	0.0064	0.166	5.63
	KR2a	KR2a(8)	296	532000	29.4	6.3	308	23.4	0.184	-1.5	3.42	19	0.006	0.0052	-0.006	0.73	-0.00169	0.0004	-0.038	0.18
	KR2a	KR2a(9)	237	540000	29.3	3.9	254	19.8	0.48	-1.15	14.2	19	0.015	0.007	0.009	1.21	-0.0002	0.00036	-0.039	0.224
